# Supplementary material for: Phylogenetic placement of the Pacific Northwest subterranean endemic diving beetle Stygoporus oregonensis Larson & LaBonte (Dytiscidae, Hydroporinae)
Source: Zookeys. 2016 Nov 16;(632):75–91. doi: 10.3897/zookeys.632.9866 (PMC5126547; doi:10.3897/zookeys.632.9866)
Supplement: Supplementary material 6 — Data availability [file zookeys-632-075-s006.nex]

#NEXUS
[written Wed Sep 21 19:40:20 PDT 2016 by Mesquite  version 3.04+ (build 761) at cord1065-mac8.science.oregonstate.edu/128.193.224.15]

BEGIN TAXA;
	DIMENSIONS NTAX=51;
	TAXLABELS
		Antiporus_blakei Antiporus_femoralis Amarodytes_sp. Celina_hubbelli Celina_imitatrix Chostonectes_gigas Chostonectes_nebulosus Canthyporus_parvus Coelambus_semivittatus Desmopachria_convexa Ereboporus_naturaconservatus_ Graptodytes_ignotus Heterosternuta_pulcher Haideoporus_texanus Hydrocolus_paugus Hyphydrus_elegans Hyphydrus_excoffieri Herophydrus_inquinatus Hygrotus_acaroides Hydrovatus_pustulatus Hydroporus_angustatus Hydroporus_palustris Psychopomporus_felipi Laccornis_difformis Laccornellus_lugubris Liodessus_affinis Megaporus_howittii Megaporus_hamatus Methles_cribratellus Microdytes_svensoni Nebrioporus_rotundatus Neoporus_mellitus Necterosoma_susanna Necterosoma_undecimlineatum Oreodytes_congruus Oreodytes_quadrimaculatus Oreodytes_scitulus Peschetius_quadricostatus Nebrioporus_clarkii Queda_youngi Rhithrodytes_sexguttatus Sanfilippodytes_sp. Stictonectes_optatus Stictonectes_rufulus Sternopriscus_tasmanicus Stictotarsus_roffii Stygoporus_oregonensis_DNA4820 Stygoporus_oregonensis_KKDNA0345 Suphrodytes_dorsalis Uvarus_baoulicus Vatellus_bifenestratus 
	;

END;


BEGIN CHARACTERS;
	TITLE  12S;
	DIMENSIONS  NCHAR=362;
	FORMAT DATATYPE = DNA GAP = - MISSING = ?;
	MATRIX
	Antiporus_blakei                  tttaaatgtaaa----tatttatattaaggagtaatagttaagttcttaaaatttaaagattttggcggtattttagtctatttagaggaacctgttctgtaattgatagtccacgataaattagacctaattt-taaaaatttgtatatcgtcgttatta-aatattttataagaatttgaatgtttaatgttttata-taaaaaaatatatcagatcaaggtgcagtttatagttaggtaga-aatgggttacaataaatttatttat-tatggatttatatattaaaatatatattgaaggaggatttaatagtaataaaatt-tagataaattttgtgattttagctctaaaatgtgt
	Antiporus_femoralis               tttaaatgtaaa----tatttaaattaaggagtaatagttatgttcttaaaatttaaagattttggcggtattttagtctatttagaggaacctgttctgtaattgatagtccacgataaattgaacctaattt-taaaaatttgtatatcgtcgttatta-aatattttataagaattttaatgtttaattttttgta-taaaaaaatatatcagatcaaggtgcagtttatagttaggtaga-aatgggttacaataaatttatttat-tatggatttatatattaaaatatataatgaaggaggatttaatagtaatagaatt-taaataaattttgtgattttagctctaaaatgtgt
	Amarodytes_sp.                    tttaaatgtaaa----ttttttatcaaagtagtaatagttatgttcttgaaatttaaaaattttggcggtattttagtctattcagaggaacctgtcctataattgatagtccacgataaattatacttagatt--aaaagtttgtatatcgtcgttttta-tttattttataagaattaaaatgattatggttttaaa-ttaaaaaataaatcagatcaaggtgcagtatatatttaagaaga-gatgggttacaatagatttatttattaatgaatttatttatgaaaataaatattgaaggtggatttgatagtaattaaatt-tatataatttttttgattttagctctaaaatgtgt
	Celina_hubbelli                   tttaaatgtaaa----atatatatcaaagtagtattagttatggtcttgaaatttaaaaaatttggcggtattttagtctattcagaggaacctgttctgtaattgatagtccacgataaattaaacttaattt-aattagcttgtatatcgtcgttatta-aagattttataagaatttgaatttttaagatttataa-tattaaaaaatttcagatcaaggtgcagtttatagttaagtaga-aatgggttacaatagatttatatat--atggaaagaattatgaaaatat-ttttgaaggtggatttgaaagtaataaaatt-taaattaattttatga-tttagctctaaaatgtgt
	Celina_imitatrix                  tttaaatgtaaa----atatatatcaaagtagtattagttatggtcttgaaatttaaaaaatttggcagtattttagtctattcagaggaacctgttctgtaattgatagtccacgataaattaaacttaattt-aattagtttgtatatcgttgttatta-aagattttataagaatttaaatttttaagatttatga-tattaaaaaatttcaaatcaaggtgcagtttatagttaagtaga-aatgggttacaataaatatatttat--atggaaaaaattatgaaaatat-ttttgaaggtggatttgaaagtaataaagtt-tagattaattttatga-tttagctctaaaatgtgt
	Chostonectes_gigas                tttgaatgtaaat--taataatattagattagtagtaggtatgatctttaaatttaaagattttggcggtattttagtctatttagaggaacctgttctataattgatagtccacgataaattgtacttaactt--attaatttgtatatcgtcgttatta-aatattttataagaatttaaatgtttaagattttaaa-taaaaaaatatatcagatcaaggtgcagtatatagttaagtaga-aatgggttacaataaatttatttat-tatggatttataaattaaaatttataatgaaagtggatttaatagtaataaaatt-taaatagattttatgattttagctctaaaatgtgt
	Chostonectes_nebulosus            tttaaatgtaaat--tattattatatgattagtggtagttatggtcttgaaatttaaagattttggcggtgttttagtctattcagaggaacctgttctgtaattgatagtccacgaaaaatttgacttaattt--aaaaatttgtatatcgtcgttatta-aatattttttaagaatttgaatatttaagatttataa-agttaaaatatttcagatcaaggtgcagtttatgattaagtaga-gatgggttacaataaatttatttat--atggtatgaaatatgaaaatttttatttaaagtggatttgatagtaataaaatt-tattttaattttatgattttagctctaaaatgtgc
	Canthyporus_parvus                --------------------------------------------------------------------------------------------------------------------------------------------------------------------------------------------------------------------------------------------------------------------------------------------------------------------------------------------------------------------------
	Coelambus_semivittatus            ttaaaatgtaaa---ttttattattaaagtagtattagttatgatcttgaaatttaaagattttggcggtgttttagtctatttagaggaacctgttctgtaattgatagtccacgaataatcatactttattt-aattaatttgtatatcgttgttatta-agtattttaaaagaaattgaatatttagattttttaa-taaaaatatatttcagatcaaggtgcagtttataataaagaaga-aatgggttacaataaaattatttat--gcggatttatatattaaaata-ataaagaagatggatttaatagtaataatatt-aatataaattttatgatttaagctctaaaatgtgt
	Desmopachria_convexa              taaaaatgtaaat--tttaaaagtcaaggtagtaatagttatgttcttgaaatttaaaaaatttggcggtattttagtctttttagaggaacctgttctataattgatagtccacgattaatctaacttaattt-aattaatttgtatatcgtcgttttta-ggtatttcataagaattaaaatatttaataattaaga-taaaaatatatttcagatcaaggtgcagtttatagttaagaaga-aatgggttacaataaatttatttaa--atggatttataaattaaattttgtaatgaaggtggatttaatagtaataaaata-aattttatttttatgatttaagctctaaaatatgc
	Ereboporus_naturaconservatus_     tttagatgtaaa----ttttttatcaaaagaataatagttatgttctttaaatttaaaaaatttggcggtattttagtcttttcagaggaacctgttctgtaatcgatagtccacgataaaatgtacttaattc--aatagtttgtatatcgttgttatta-aatattttataagaattataatgtttaggagttttaa-taaaaaagaatttcagatcaaggtgcagtatataattaagaaga-aatgggttacaataagtttatttat--atggaattatgtttaaaaaaatttaatgaaggtggatttgaaagtaataaaatt-tagattaattttatgatttt---------------
	Graptodytes_ignotus               tttaaatgtaat---aaaataaatcaaaggattaatagttaagatctttaaatttaaaaattttggcggtattttagtctatttagaggaacctgttctgtaatcgataatccacgagttaaataacttaattt--attagtttgtatatcgttgttatta-aatattttataagaat-taaatgtttaagagttttaa-agagaaaaaatttcaaatcaaggtgcagtttataattaagaaga-aatgggttacaatagatttatttaa--atgaatttatttatgaaaa-atgtaatgaaggtggatttaatagtaataaaatt-aatattaattttatgattttagctctaaaatgtgt
	Heterosternuta_pulcher            tttaaatgtaaa----tttttaatcaaagtagtattagttatgatcttgaaatttaaaaattttggcggtattttagtctatttagaggaacctgttctataattgatagtccacgataaacaatactttattt-aattaatttgtatatcatcgttataa-gatattttaaaagaatttaaatatttaatatttttca-ttaaaatatatttcagatcaaggtgcagtttataataaagaaga-aatgggttacaataaaattatttaa--gcggatttatttattaaaatg-gtaatgaagatggatttaatagtaataaaatt-tatataaattttatgattttagctctaaaatgtgt
	Haideoporus_texanus               tataaatgtaaa-----tttttacttaagtagtattagttatgatcttgaaatttaaaaattttggcggtattttagtcttttcagaggaacctgttctatgattgatagtccacgatagattatactttattt--tttagtttatatatcgtcgttttta-gatattttataagaatttaaatatttaagattttatt-taattaagtagatcagatcaaggtgtagcttataataaaggaga-gatgggttacaataaatatatttaa--atggatttgtatatgaaaatatataatgaaggtggatttgatagtaataagttt-tataataaatttatgattatggctctaaaatgtgt
	Hydrocolus_paugus                 tgtaaatgttaa-----tttttaccagagtagtattagttatgatcttgaaatttaaaaattttggcggtattttagtctattcagaggaacctgttctataattgatagtccacgataaattatactttattt--aataatttatatatcgtcgttatta-aatattttataagaattataatatttaagatttttaa-ttaaaaaatatatcagatcaaggtgtagtttataataaagaaga-aatgggttacaataaaattattt----ttgaatttgtatataaaaatatatgatgaaattggatttgatagtaataaattt-tatatttaatttatgattttagctctaaaatgtgt
	Hyphydrus_elegans                 ttaaaatgtaaa----ttaattatcaaagtagtattagttaagttctttaaatttaaaaaatttggcggtattttagtcttttcagaggaacctgttctataattgatagtccacgattaattttactttattt-aataaatttgtatatcgtcgttttta-aatattttataagaaatttaatatttaagagtttaaa-tttaaaaatatttcagatcaaggtgcagtatatagtaaagaaga-aatgggttacaataaatttatttat-tatgaatttttatatgaaaatgtattttgaaggaggatttgatagtaataaaatt-tattaaaattttatgattttagctctaaagtgtgt
	Hyphydrus_excoffieri              taaaaatgtaaa----attattatcaaagtagtattagttatgttctttaaatttaaaaaatttggcggtattttagtctattcagaggaacctgttctgtaattgatagtccacgataaattgtattttattt-aattaatttgtatatcgtcgttatta-aatattttataagaataataatatttaagagttataa-taaaaaaatatttcagatcaaggtgcagtttataataaaataga-aatgggttacaataaatttatttaa-tatggatatttgcatgaaaatatattttgaaggaggatttgaaagtaatataatt-tatatagattgtatgattttagctctaaaatgtgt
	Herophydrus_inquinatus            tttaaatgttaa---attaattatcaaagtagtattagttatgatcttgaaatttaaaaattttggcggtgttttagtctatttagaggaacctgttctgtaattgatagtccacgataaattaaactttattt-aattagtttgtatatcatcgttatta-agtattttaaaagaatataaatatttaattttttaaa-ttaaaatatatttcagatcaaggtgcagtttatattaaagtaga-aatgggttacaataaatttatttat--acggatttatttataaaaata-ataatgaaggtggatttaatagtaataaaatt-taaattaattttatgattttagctctaaaatgtgt
	Hygrotus_acaroides                tttaaatgtaaa----tttattatcaaagtagtattagttatggtcttgaaatttaaaaattttggcggtattttagtctatttagaggaacctgttctataattgatagtccacgataaattttactttattt-aattagcttatatatcgtcgttatta-agtattttaaaagaaaattaatatttaagatttt-ta-taaaaaaatatttcagatcaaggtgtagtttataataaagaaga-aatgggttacaataaatttatttat--accgatttatttatgaaaatg-gtaatgaagttggatttaatagtaataaaatt-taaattgattttatgatttaagctctaaaatgtgt
	Hydrovatus_pustulatus             tttattagtaaa----gaaattgtttaggaagtaaaagttatgatctctaaatttaaaaattttggcggtatattagtctatttagaggaacctgttctataatcgatattccacgattaattatacttaatta--agaaatttatatatcgtcgttttga-aaaattttattagaataaaaatttttaatatttttaa-ttaaaaaggaattcagatcaaggtttagtgaatagttaagaaga-aatgggttacaataaatttatttaa--atgaattatataatgaaaaaaatatataaaagtggatttaatagtaataaaatt-aaattaaattttatgatttaagctctaatatatgt
	Hydroporus_angustatus             tataaatgtaaa-----tttttatcaaagtagtattagttatgatcttgaaatttaaaaattttggcggtattttagtctattcagaggaacctgttctgtaattgatagtccacgataaattatactttattt--attagtttatatatcgtcgttatta-aatattttataagaattataatatttaagatttttaa-ttaaaaaatatatcagatcaaggtgtagtttataataaagaaga-aatgggttacaataaatatattt----atggatttgtatataaaaatatataataaaattggatttgatagtaataaattt-taaattaaatttatgattttagctctaaaatgtgt
	Hydroporus_palustris              tataaatgtaaa-----tttttactaaagtagtattagttatgatcttgaaatttaaaaattttggcggtattttagtctattcagaggaacctgttctgtaattgatagtccacgataaattatactttattt--attagtttatatatcgtcgttatta-aatattttataagaattataatgtttaagatttttta-ttaaaaaatatatcagatcaaggtgtggtttatattaaagaaga-aatgggttacaataaatatattt----atggatttttatataaaaatatgtaatgaaattggatttgacagtaataagttt-tatattggatttatgattttagctctaaaatgtgt
	Psychopomporus_felipi             tttaagtgttaat--tggacttacctgggtagtattagttaaggtctttaaacccaaagaatttggcggtattttattccattcagaggaacctatctcgtaattgatagtacacgatttactttacttgattt--atttgtttgtatatctccgttatcagaaaatctttttggagttataattttcctgttttttta-ttaaaaattatttcaggtcaaggtgcagcttataattaagtgtatgatgggttacaataaatttttttat-tatggatttgattttgtaatatattaatgaaggtggatttgatagtaatttaatt-tatttaatttaattgatattggctctaaaatgtgt
	Laccornis_difformis               tttaaatgtaaaa--ttaaaatatcaaattagtattagttatgatcttgaaaattaaagattttggcggtattttagtctattcagaggaacctgttctgtaattgatagtccacgataaattatacttaattt--aaaaatttgtatatcgtcgttatta-aagattttataagaatttaaatttttaagatttcaaa-taataaaatatatcagatcaaggtgcagtatatagttgagaaga-aatgggttacaattaatttattaat--atggatttttatatgaaaatatataataaaagtggatttgatagtaataatatt-tatattaatattatgattttagctctaaaatgtgt
	Laccornellus_lugubris             --------------------------------------------------------------------------------------------------------------------------------------------------------------------------------------------------------------------------------------------------------------------------------------------------------------------------------------------------------------------------
	Liodessus_affinis                 tttaaatgtaaatataatataaatcaaagtagtagtagatatgatctttaaatttaaaaattttggcggtattttagtctattcagaggaacctgttctataattgatagtccacgataaaatgtactttaatt--attagtttgtatatcgtcgttatta-attattttataagaaatttaataattaagatttttta-ttaaaaaataaatcagatcaaggtgcagtttatattaaagaaga-aatgggttacaataagtttatttat-tatggatttttttatttaaat-tgaaatgaaagtggatttgatagtaataagatt-taaatagattttatgatttcagctctaaaatgtgt
	Megaporus_howittii                tttaaatataaat--aaatgatacttaattagtagtagttatgttctttaaatttaaagattttggcggtgttttagtctattcagaggaacctgttctgtaattgatagtccacgataaattatacttaattt--ataaatttgtatatcgtcgttatta-aatattttataagaattttaatgtttaagattttata-ttaaattatatatcagatcaaggtgcagttgataattaaggaga-aatgggttacattaaatttatttat-tatggaattatatatgaaaatttgtaatgaaggtggatttgatagtaataagatt-tatatagattttatgattttagctctaagatgtgt
	Megaporus_hamatus                 tttaaatataaat--aaatgatacttaattagtagtagttatgttctttaaatttaaagattttggcggtgttttagtctattcagaggaacctgttctgtaattgatagtccacgataaattatacttaattt--ataaatttgtatatcgtcgttatta-aatattttataagaattttaatgtttaagattttata-ttaaattatatatcagatcaaggtgcagttgataattaaggaga-aatgggttacattaaatttatttat-tatggaattatatatgaaaatttgtaatgaaggtggatttgatagtaataagatt-tatatagattttatgattttagctctaagatgtgt
	Methles_cribratellus              ttaaagtgtaaa---tttaagtatcaaactagtattaggtatgatcttgaaaattaaaagttttggcggtattttagtctttttagaggaacctgttctgtgattgatagtccacgatgaactttacttgatct----aagtttgtatatcgtcgttttta-agtgttttataagaataataatttttagaatttagta-taataaaatatttcagatcaagatgcagcttatgtttaagaaga-aatgggttacaataaaggtatttaa--acggattttattatgaaatagt-ggatgaaggtggatttaaaagtaattaattt-taggaagatttagtgatttaagctctagaatgtgt
	Microdytes_svensoni               taaaattgtaaat--tttttatattaaagaagtattaggtaagatcttgaaatttaaaaaatttggcagtattttaatctattcagaggaacctgttctataatcgatattccacgataaaaaatacttacttt--aatagtttgtatatcgtcgttttta-aatattttataagaatttaaatatttaataattaata-ttttaaaatatttcagatcaaggtgcagtttataattgagaaga-aatgggttacaataaatatatttaa--atggatttggtatttaaaatat-taataaaagtggatttaaaagtaataataaa-tatttaaattttatgattttagctctaaaatatgt
	Nebrioporus_rotundatus            tttaaatgtaaata-ataattcattaaattagtattagttatgatcttgaaatttaaaaattttggcggtattttagtctattcagaggaacctgttctataattgatagtccacgataaattatactttagtt--attagtttgtatatcgtcgttatta-aatattttataagaatataaatgtttaattttttata-taaaaaaatatatcagatcaaggtgcagtatatattaaagaaga-aatgggttacaataaatttatttat--atgaataaaaatat-aaaattttttttgaaagtggatttgagggtaataaaatt-aaaattaattttatgattttagctctaaaatgtgt
	Neoporus_mellitus                 tataaatgtaaa----tttttttcttaagtagtattagttatgatcttgaaatttaaaaattttggcggtgttttagtctattcagaggaacctgtcctataatcgatagtccacgatagattgtactttattt--aatagtttatatatcgtcgttttta-agtattttataagaatattaatatttaatagtttaga-taaaaatttatgtcagatcaaggtgtagcatatagtaaagaaga-gatgggttacaataaatttatttat--atgaatttgtatatgaaaatatataataaaggtggatttgatagtaatgggctt-tatataaagtttgtgattttagctctaaaatgtgt
	Necterosoma_susanna               ttaaaatgtaaa---ttgatttattagagtagtattagttaaggtcttgaaatttaaaaattttggcggtattttagtctattcagaggaatctgttctgtaattgatagtccacgataaattatacttaattt--aaaaatttgtatatcatcgttatta-aatattttataagaatttaaatgtttaaaattttata-ttaaaaagtatatcagatcaaggtgcagtttatatttaagaaga-aatggattacaataaatttatttat-gatggatttatatattaaaatatataatgaaagtggatttgatagtaataaaatt-tatatagattttatgatttaagctctaaaatgtgt
	Necterosoma_undecimlineatum       ttagaatgtaaa---taaatttattatagtagtattagttaaggtcttgaaatttaaaaattttggcggtattttagtctattcagaggaatctgttctgtaattgatagtccacgataaattatacttaattt--aaaaatttgtatatcatcgttatta-aatattttataagaatttaaatgtttaagattttata-ttaaaaagtatatcagatcaaggtgcagtttatatttaagaaga-aatggattacaataaatttatttat-gatggatttatatatgaaaatatgtaatgaaagtggatttgatagtaataaaatt-tatataaattttatgatttaagctctaaaatgtgt
	Oreodytes_congruus                tttaattgtaaa---aatattcatttaagtagtattagttatggtcttgaaatttaaagattttggcggtattttagtctattcagaggaacctgtcctgtaattgatagtccacgataaattatacttaatat--attaatttgtatatcgtcgttatta-agtattttaaaagaatataaatgtttaagtttttaaa-ttagaaaatatatcagatcaaggtgcagtttattattaagaaga-gatgggttacaataaatttatttat--atggatttatatataaaaatttataaaaaaagtggatttgatagtaataatatt-caaataaattttatgattttagctctaaaatgtgt
	Oreodytes_quadrimaculatus         -----------------------------------tagttatgatcttgaaatttaaaaattttggcggtattttagtctattcagaggaacctgtcccataattgatagtccacggtaagttgtatttaatttaaattaatttgtatatcgtcgttatta-agtattttataagaattaaaatgtttaagatttagaa-taatataaaatatcagatcaaggtgcagtttataattaagagga-gatgggttacaataagtttatttat--acagatctatatattaaaatttatagtgaaggtggatttgatagtaatataatt-agaattaattttatgattttagctctaaaatgtgt
	Oreodytes_scitulus                tttaattgtaaa---aatattcatttaagtagtattagttatgaccttgaaatttaaaaattttggcggtattttagtctattcagaggaacctgtcctataattgatattccacgataaattaaacttaactt--attaatttgtatatcgtcgtcgtta-agtattttataagaattt-aatatttaagattttata-taaaaaattatgtcagatcaaggtgcagtttatagttaagaaga-gatgggttacaataaatttatttat--atggttttatatatgaaaatttataaataaagtggatttgatagtaataatatt-aaaattaattttatggttaaagctctaaaatgtgt
	Peschetius_quadricostatus         tttaaatgtaaa---tttatttgttaaagtagtaatagttatgttcttgaaatttaaaaattttggcggtattttagtctatttagaggaacctgtcctataattgataatccacgataaattatacttaaatt--aaaagtttgtatatcgtcgttttta-ataattttataagaattgaaattattaagattttttatttaaaaaataaatcagatcaaggtgcagtttatatttaagaaga-gatgggttacaataaatttatttatttatggatttatatatgaaaatttataataaaggtggatttaaaagtaataaagtt-tacataaattttatgattttagctctaaaatgtgt
	Nebrioporus_clarkii               tttaaatgtaaatt-taaattcatttaattagtattagttatgatcttgaaatttaaaaaatttggcggtattttagtctattcagaggaacctgttctataattgataatccacgattaattatactttattt--attagtttgtatatcgtcgttatta-aatattttataagaataaaaatgtttaattttttaaa-taaaaaaatatatcagatcaaggtgcagtgtatattaaagaaga-aatgggttacaataaatttatttat--atggataaaaatatgaaaat-ttttttgaaagtggatttgaaagtaataatatt-aaaattaattttatgatttaagctctaaaatgtgt
	Queda_youngi                      tttaatagtaaa----ttgattatcaaagaagtattagataaaagcttgaaatttaaagattttggcggtattttagtctatttagaggaacctgttctgtaattgataatccacgattaattatacttattat--ataaatttgtatatcgttgtttata-aatattttaaaagaatggaaatttttaaaattttata-taaaaaaataattcaaatcaaggtgcagtaaattattaagaaga-aatgggttacaataaatttatttat--atggaaattaatatgaaaaatttttttgaaggaggatttaaaagtaataaaatt-taattaaattttatgatttaagctctaaaatgtgt
	Rhithrodytes_sexguttatus          tttaaatgtaaa---tttattgttcaaagaagtattagttatgatcttgaaatttaaaaattttggcggtattttagtctattcagaggaatctgttctataatcgatagtccacgatataatatacttaattt--aaaaatttgtatatcgttgttatta-aatatcttataagagt--aaatgtttaagaattttt--ttaaaaaagatttcaaatcaaggtgcagtttatagttaagaaga-aatgggttacaataaatttatttaa--atggatttatatatg-aaatatataatgaaggtggatttgaaagtaatataatt-tattttagttatatgattttagctctaaaatgtgt
	Sanfilippodytes_sp.               tataaatgtaaa------tttattcaaagtagtattagttatgatcttgaaatttaaaaattttggcggtattttagtctattcagaggaacctgttctataattgatagtccacgaaaaattaaactttatttatataagcttatatatcgtcgttatta-aatattttattagaattataatatttaagatttttaa-ttaaaaaatatatcagatcaaggtgtagtttatagtaaagtaga-aatgggttacaataaatttattttt--atgaatttgtatatgaaaatatataatgaaggtggatttgatagtaataaaatt-tatattaaatttatgattaaagctctaaaatgtgt
	Stictonectes_optatus              tttaaatgtaaat--tttgagaattaaattagtattagttatgatcttgaaatttaaaaattttggcggtgttttagtctattcagaggaacctgttctgtgatcgatagtccacgataaaatttacttgattt-agaaaatttgtatatcgtcgttgtaa-aatattttataagaatttaaatatttaatattttttt-taagaaaaaattacagatcaaggtgcagtttatgattaagaaga-aatgggttacaataaatttatttat--atggattataatatg-aaatatttaatgaaggtggatttgatagtaataaaatt-tatataaattttatgattaaggctctaaaatgtgt
	Stictonectes_rufulus              tttaaatgtaaat--tttgagaattaaattagtattagctatgatcttgaaatttaaaaattttggcggtgttttagtctattcagaggaacctgttctatgatcgatagtccacgataaaatttacttgattt-agaaaatttgtatatcgtcgttgtaa-aatattttataagaatttaaatatttaata-tttttt-taaaaaaaaattacagatcaaggtgcagttaatgattaagaaga-aatgggttacaataaatttatttat--atggattataatatg-aaatatttaatgaaggtggatttgatagtaataaaatt-tatatagattttatgatttaggctctaaaatgtgt
	Sternopriscus_tasmanicus          ttaaattgtaaa----ttttttcttaaattattaatagttatggtctttaaatttaaagattttggcggtattttagtcttttcagaggaacctgtcccataattgatagtccacgataaattttacttaattt--aaaaatttgtatatcgttgttataa-aatattttataagaat-taaatatttaatatttataa-ttttaatatatatcagatcaaggtgcagtaaatggttaagagga-ggtgggttacattaaatttattttt-aatggaattgttcatgaaaatttataatgaaattggatttgaaagtaataaaatt-taaattaattttatgattatagctctaaaatgtgt
	Stictotarsus_roffii               tttaaatgtaaata-taacttcatttaagtagtattagttatgatcttgaaatttaaagattttggcggtattttagactattcagaggaacctgttctataattgatagtccacgataaattatacttaattt--attgatttgtatatcgtcgttatta-aatattttaaaagaatttaaatgtttaattttttata-ttaaaaaatatatcagatcaaggtgcagtttatagttaagaaga-aatgggttacaataaatttatttaa--acggattaagttataaaaatttttaa-gaaggaggatttgatagtaatataatt-tatattaattttatgattttagctctaaaatgtgt
	Stygoporus_oregonensis_DNA4820    tttaaatgtaaa-----tttttattaaagtagtaatagtTATGTTCTtgaaatttaaaaaatt?ggcggtgtttTAGTCTTttcagaggaacctGTtctATAATCGATAGTCCACGATAAAATATAcTtaattt--aATAgttTgtATATCGTTGTTATTA-AATATTTTAtaagaattaaaatGTTTAAgaatTTTTa-ttaaAAaaaatTTcagaTcAAGgtGCagTttATAAttaGGAAGA-AatGGGttacaaTaaaattatTTAT--ATGGATTTGTATTTTTAAAAGTATAATGAAGgTgGAtttgaaaGTAATAaaatt-tagattgattttatgattttagctctaaagtgtgt
	Stygoporus_oregonensis_KKDNA0345  tttaaatgtaaa-----tttttattaaagtagtaATAGTTATGTTCTTgaaatttaaAAAatttggcGGTGTTTTAGTCTTTTCAGAGGAACCTGTTCTATAATCGATAGTCCACGATAAAATATACTTAATTT--AATAGTTTGTATATCGTTGTTATTA-AATATTTTATAAGAATTAAAATGTTTAAGAATTTTTA-TTAAAAAAAATTTCAGATCAAGGTGCAGTTTATAATTAGGAAGA-AATGGGTTACAATAAAATTATTTAT--ATGGATTTGTATTTTTAAAAGTATAATGAAGGTGGATTTGAAAGTAATAAAATT-TAGaTTGATTTTATGATTTTAGCTCTAAAGTGtgt
	Suphrodytes_dorsalis              tataaatgtaaa-----atttttctaaagtagtattagttatgatcttgaaatttaaaaattttggcggtattttagtctattcagaggaacctgttctataattgataatccacgaataattatacttttttt--attaatttatatatcgtcgttatta-aatattttattagaattataatatttaatatttttta-ttaaaaagtatatcagatcaaggtgtagtttataaaaaagaaga-aatgggttacaataaatttattt----ttggatttatatataaaaatatataatgaaattggatttgggagtaataagtttaaaaatttaatttatgattttagctctaaaatgtgt
	Uvarus_baoulicus                  tttaaatgtaat---tagttaagttaaagtagtaatagttatgatcttcaaatttaaaaattttggcggtattttagtctattcagaggaacctgttctataattgatattccacgataaaatgtacttaaatt--attagtttgtatatcgtcgttatta-attattttataagaatttaaataattaagattttata-taaaaaagtaaatcagatcaaggtgcagtttatatttaagaaga-aatgggttacaataaatttatttat-tatggtattgtttatttaaataattagttaaagtggatttgatagtaataaaatt-taaataaattttatgatttaagctctaaaatgtgt
	Vatellus_bifenestratus            tttaaatgtaaa-----tttatatataagtagtattagttatgttcttgaaatttaaaaattttggcggtattttagtctattcagaggaacctgttctataattgatagtccacgataaattatacttgattt--aaaaatttgtatatcgtcgttatta-agtattttataagaatttaaatatttaaggtttttta-ttagaaagaatttcagatcaaggtgcagtttatatttaagtaga-aatgggttacaataaatttatttat-aatgaatttaaatatgaaatattttaatgaaggtggatttggtagtaataaaatt-tatatagattttttgattttagctctaaaatgtgt

;


END;

BEGIN CHARACTERS;
	TITLE  16S;
	DIMENSIONS  NCHAR=533;
	FORMAT DATATYPE = DNA GAP = - MISSING = ?;
	MATRIX
	Antiporus_blakei                  -----------------------------gacctgcccgctgata----attgaatggccgcagtaatttgactgtgcaaaggtagcataatcattagttttttaattaaaagcttgtatgaatggttggacgaaataaattctgtctctttttaa-taattagaatttaatttttaagttaaaaagcttaaatggtgataaaagacgagaagaccccatagatttttataa-tttta-tttat-atttttgattagg-a--atatttta-ttgattatagatttaattattatattggggtaataggaagattaatttaattcttt-ttaatttttttcaataatgtttga-tt-----atttgatccttt-tttaaagattataagattaagttaccttggggataacagcgtaatttttttagagagttcttatcgataaaaaagtttgcgacctcgatgttggattaaaaattattctgggtgtagaag----------------------------------------
	Antiporus_femoralis               gtcctttaga---ttataatttaaggtctgacctgcccactgatta---attgaatggccgcagtaatttgactgtgcaaaggtagcataatcattagttttttaattaaaagcttgtatgaatggttggacgaaataaatactgtctctttttaa-taagtagaatttaatttttaagttaaaaagcttaaataataataaaagacgagaagaccccatagatttttataa-tttta-tttat-atttttaattagg-a--atatttta-ttgattatagatttaattattatattggggtaataggaagattgatttaattcttt-ttaaaatttttcaatgatgtttga-tt-----atttgatcctct-tttagagattataagattaagttaccttggggataacagcgtaatttttttagagagttcttatcgataaaaaagtttgcgacctcgatgttggattaaaaattattctgggtgcagaagttc-agaattttggtctgttcgaccattaaattttt-aca
	Amarodytes_sp.                    gtcctttagg---gaagaatttaaggtttgacctgcccattgatta---atttaacggccgcagtattttgactgtgcaaaggtagcataatcattagttttttaattgaaagcttgtatgaatggtttgacgagatataaactgtctctttataa-ataatagaatttaatttttaagttaaaaagcttaaatttaattaaaagacgagaagaccctatagatctttataa-ttttattttat-agtttatttttgg-a--ttaatttt-ttaattataatataaattattttattggggtaataagaagattagaaaaattcttt-tttt-taatatcattgatagttgt-tt-----ttatgatccttt-attttagatt-taagattaagttaccttagggataacagcataatttttttaaagagttcttatcgataaaaaagtttgtgacctcgatgttggattaaaaattattttaggtgtagtagttt-aaaattttggtctgttcgaccattaaaatttttaca
	Celina_hubbelli                   gtcctttaga---gtagaattaaaggtctaacctgcccactgatta---tttgaatggccgcagtaaattgactgtgcgaaggtagcataatcattagttttttaattaaaagcttgtatgaatggttggacgagataataactgtctcttaataa-ttaatagaatttaatttttaagttaaaaagcttaaatatttataaaagacgagaagaccctatagatctttatat-tttaa-aagtt-aattatattaaag-a--ttttttta-tatattattttaaaaaatattttattggggtaataagaagatttaaaaaattcttt-taat-tttttacaaagattattga-tt-----agatgatccatt-tttagtgattataagattaagttaccttagggataacagcgtaatttttttagagagttcatatcgataaaaaagtttgcgacctcgatgttggattaaaaattaatctgggtgtagaagttc-agagatttggtctgttcgaccattaaattttt-aca
	Celina_imitatrix                  -------------------------------------------------------------------------tgtgcgaaggtagcataatcattagttttttaattaaaagcttgtatgaatggttggacgagataataactgtctctttataa-ttaatagaatttaatttttaagttaaaaagcttaaatatttataaaagacgagaagaccctatagatctttatat-tttaa-aatat-aattatatttaag-a--ttatttta-tatattatt-ttgagaatattttattggggtaataagaagattaaattaattcttt-tcat-tttttacaaagattattga-tt-----ggatgatccatt-tttagtgattataagattaagttaccttagggataacagcgtaatttttttagagagttcatatcgataaaaaagtttgcgacctcgatgttggattaaaaattaatctgggtgtagaagttc-agagatttggtctgttcgaccattaaattttt-aca
	Chostonectes_gigas                gtccttttga--gaaagaatttaaggtctagcctgcccactgaagt---attaaatggccgcagtaatttgactgtgcaaaggtagcataatcattagttttttaattaaaagctagaatgaatggttggacgagataaaacctgtctcttgttaa-aaattagaatttaatatttaagttaaaaagcttaaatttttataaaagacgagaagaccctatagatctttataa-tacag-actat-gtatttaattagg-a--atatttaa-ttatttatagtttttattattttattggggtaataaaaggattaaaataattcctttttaatttttttcaatgatatttga-tt-----ttttgatccttt-attagagattgtaagattaagttaccttagggataacagcgtaatttttttaaagagttcttatcgataaaaaagtttgcgacctcgatgttggattaaaaattatcctgggtgcagaagttt-gggattttggtctgttcgaccattaaattttt-aca
	Chostonectes_nebulosus            gtcctttaga--attataatttgaggtttaacctgccccactgataa--gttaaatggccgcagtaatttgactgtgcaaaggtagcataatcattagttttttaattaaaagctagaatgaatggttggacgaaataaaatctgtctctaattaa-tagataaaaattaatttttaagttaaaaagcttaaattattataaaagacgagaagaccctatagatttttatat-tatag-atttt-aattttaatttag-a--aaatttta-tttattataatctatggtattttattggggtaatagggagattaaattaattcttt-tttt-tataatcaataatttttgt-tt-----ttttgatccttt-attaaagattataagattaaattaccttagggataacagcgtaatttttttggagagttcttatcgataaaaaagtttgcgacctcgatgttggattaaaaattattttaggtgtagtagttt-gaaaatttggtctgttcgaccattaaattttt-aca
	Canthyporus_parvus                gtcctttaga--tttagaatttaaggtttaacctccccaatcaaatataattaaatgcccgcagtaatttgcctgtgcaaaggtagcataatcattagttttttaattaaaagcttgaatgaaaggttggacgaaataaaatctgtcttaaattta-aaagtagaacttaatttttaagttaaaaagcttaaatatttataaaagtcgagaagtccctatagatctttatta-taatttaagtt-agttttatttaag-a--tttttata-ttaattatcttatttataattttattggggtaataaaaagattaaattaattcttt-tattttttttacattgattattga-tt-----ttttgatccatt-tatattgattataagattaagttaccttagggataacagcgtaatttttttagagagttcttatcgataaaaaagtttgcgacctcgatgttggattaaaatttattttaggtgtagaagtct-aaacttttggtctgttcgaccattaaaatttt----
	Coelambus_semivittatus            gtcctttaga---ttagaatttaaggtctgacctgcccattgatga---atttaacggccgcagtaatttgactgtgcaaaggtagcataatcattagttttttaattaaaagcttgtatgaatggttggacgaaataaaaactgtctctaaataa-taaatagaatttaatttttaagttaaaaagcttaaatgagtataaaagacgagaagaccctatagatcttaacat-aattg-ttttt-aattttataatag-a--ataattga-ttaattaaagatagttgttttttattggggtaataaaaagatttgaaaaattcttt-ttt--attttacataaatatatga-tt-----atatgatccatt-tttaatgattataagattaagttaccttagggataacagcgtaatttttttaaagagttcttatcgataaaaaagtttgcgacctcgatgttggattaaaaattattttaggcgtagaagttt-aaaattttggtctgttcgaccattaaattttt-aca
	Desmopachria_convexa              gtcctttagt---atataatttaaggtttaacctgccctatgattaat-atttaatggccgcagtaatttgactgtgcaaaggtagcataatcattagttttttaattaaaagcttgtatgaatggttggacgagataaattctgtctcttaataa-taattagaatttaatttttaagttaaaaagcttaaataattataaaagacgagaagaccctatagatttttattt-aattt-taattaattattttttaag-a--ttgataat-tagattagttgtaattaaattttattggggtaataaaaagattaagataattcttt-tttaatatttacataaatatttga-at-----atatgatccaga-atttttga-taaaagattaaattaccttagggataacagcgtaatttttttaaagagttcttatcaataaaaaagtttgcgacctcgatgttggattaaaaaatattttaggtgcagaagctt-aaattaatggtctgttcgaccagtggtttttt-aca
	Ereboporus_naturaconservatus_     tctttttaga---atataattaaaggtctaatctgcccactgaaaatt-tttaaatggccgcagtaagttgactgtgcaaaggtagcataatcaatagttttttaattaaaaactagaatgaatgattgaacgaaataaaatctgtctttagatta-taagttgaattttatgtttaagttaaaaagcttaaataatattaaaagacgagaagaccctatagatctttatag-taatt--aatt-atttttattaaggaa--atagatta-tattttaatttaaaaactattttattggggtaatagaaagattagtttaattcttt-tttt-tatagacaattatttttgg-tt-----agttgatccatt-attaatgattagaagattaagttaccttagggataacagcgtaattttttttaagagttcatatcgataaaaaagtttgcgacctcgatgttggattaaaaattattctaggtgtagaagttt-agaattttggtctgttcgaccattaaattttt-aca
	Graptodytes_ignotus               gtcctttaga---gtataattaaaggtttaacctgcccactgaaaaa--tttgaatggccgcagtaaattgactgtgcaaaggtagcataatcaatagttttttaattaaaagcttgtatgaatggttggacgagataaaatctgtctttaggtta-aatatagaatttaatttttaagttaaaaagcttaaataagattaaaagacgagaagaccctatagatcttaataa-ttatt-aagtt-aaaaatatatagg-a--ataggatt-tattataatttaataattattttattggggtaatagaaagatttaataaattcttt-tttattaataacagtaatttttga-at-----tgttgatccatt-attaatgattaaaagattaagttaccttagggataacagcgtaatttttttaaagagttcatatcgataaaaaagtttgcgacctcgatgttggattaaaaattattctaggtgtagtagttt-agaattttggtctgttcgaccattaaattttt-aca
	Heterosternuta_pulcher            gtcctttaga--tttataatttaaggtttaacctgcccattgaaatt--tttgaaaggccgcagtaatttgactgtgcaaaggtagcataatcattagttttttaattaaaagcttgtatgaatggttggacgagataaaatctgtcttttaatta-aatatagaatttaatttttaagttaaaaagcttaaatattagtaaaagacgagaagaccctatagatctttatat-aattt-tttat-agtgtaaataagg-a--ttaattaa-tttattataataatttatattttattggggtaatagaaagattagtataattcttt-ttt--ttgaaatattaataaatag-tt-----ttttgatccatt-aatagtgataataagattaagttaccttagggataacagcgtaatttttttagagagttcatatcgataaaaaagattgcgacctcgatgttggattaaaattaatcttaggtgcagaagttt-gagattttggtctgttcgaccattaaattttt-aca
	Haideoporus_texanus               gtcctttaga-tttaataatttaaggtttaacctgcccattgagatt--tttaaaaggccgcagtaatttgactgtgcaaaggtagcataatcattagttttttaattagaagcttgaatgaatggttggacgagataaaatctgtcttttaatta-tatatagaatttaatttttaagttaaaaagcttaaatattggtaaaagacgagaagaccctatagatctttatat-aattt-ttagt-attattgattagg-t--ttatttta-tttagtattaagtattatattttattggggtaatagggagattaaataaattcttt-tttt-aaaaaatataaataattag-tt-----ttttgatccatt-tatagtgatagtaagattaagttaccttagggataacagcgtaatttttttggagagttcatatcgataagaaagattgcgacctcgatgttggattaaaattatttttaggtgcagaagttt-aagaaattggtctgttcgaccattaaattttt-aca
	Hydrocolus_paugus                 ----------------------------------gcccattgataaa--attaaaaggccgcagtaatttgactgtgcaaaggtagcataatcattagttttttaattaaaagcttgtatgaatggttggacgagataaaatctgtctcttaataa-aaagtagaatttaatttttaagttaaaaagcttaaatttatataaaagacgagaagaccctatagatctttataa-aaatt-ttttt-aatattaatattg-a--taatttta-tttattatataaatttttattttattggggtaataaaaagattaaaaaaattcttt-ttt--atttaacaaaaattattga-tt-----ttatgatccatt-attagtgatta-aagattaagttaccttagggataacagcgtaattttttttaagagttcttatcgataaaaaagtttgcgacctcgatgttggattaaaagtaatcttaggtgtagaagt---------------------------------------
	Hyphydrus_elegans                 gtcctttagg--aaaataatttaaggtctaatctgcccactgatta---attgaatggccgcagtaatttgactgtgcaaaggtagcataatcattagttttttaattaaaagcttgtatgaatgattggacgagataaaatctgtctcttagtta-aaattagaatttaatttttaagttaaaaagcttaaatttttataaaagacgagaagaccctatagatctttattt-atttaagttaa-aaattttataaag-a--ttatttta-ttatttttaatttaataaattttattggggtaataaaaagattaaataaattcttt-taaaatttttacattgattaatga-tt-----ttttgatccatt-attagtgattataagattaagttaccttagggataacagcgtaatttttttaaagagttcatatcgataaaaaggattgcgacctcgatgttggattaaaagtaatttcaggtgcagaagtct-gaagttttggtctgttcgaccattaaattttt-aca
	Hyphydrus_excoffieri              gtcctttaga--taaataatttaaggtctaatctgcccactgatta---attgaatggccgcagtaatttgactgtgcaaaggtagcataatcattagttttttaattaaaagcttgtatgaatgattggacgagataaaatctgtctcttaatta-atattagaatttaatttttaagttaaaaagcttaaatatttatgaaagacgagaagaccctatagatctttattt--atga-agttt-aatttttattaag-a--ttatttaa-ttatttaaatttaaataaattttattggggtaataagaagattaaataaattcttt-tttgtttattacaattataattga-tt-----agaagatccatt-attagtgattataagattaagttaccttagggataacagcgtaatttttttagagagttcttatcgataaaaaagattgcgacctcgatgttggattaaaaattattctaggtgtagaagttt-agaattttggtctgttcgaccattaaattttt-aca
	Herophydrus_inquinatus            gtcctttaga---ttagtatttaaggtttaacctgcccattgattaaagatttaacggccgcagtaatttgactgtgcaaaggtagcataatcattagttttttaattaaaagcttgtatgaatggttggacgagataaaaactgtctctatttaa-ttaatagaatttaatttttaagttaaaaagcttaaattttaataaaagacgagaagaccctatagatctttatat-atttt-ttttt-aatttaattgatg-a--ttatttat-taatttaaaaatttttatattttattggggtaataaaaagatttaagtaattcttt-ttt--atttaacataaattaatga-tt-----atatgatccatt-tttaatgattataagtttaagttaccttagggataacagcgtaatttttttggagagttcttatcgataaaaaagtttgcgacctcgatgttggattaaaaattattttaggcgtagaagttt-agaattttggtctgttcgaccattgaattttt-aca
	Hygrotus_acaroides                gtcctttaga---atagtatttaaggtctagcctgcccattgattta--atttaacggccgcagtaatttgactgtgcaaaggtagcataatcattagttttttaattaaaagcttgtatgaatggtttgacgagataaaaactgtctctaaatta-tatatagaatttaatttttaagttaaaaagcttaaatttaaataaaagacgagaagaccctatagatctttatat-aatta-ttttt-atttttattaaag-a--ttatttta-tttaataattttaattatattttattggggtaataaaaagatttaattaattcttt-tat--atttaacataaattaatga-tt-----taatgatccatt-tttaatgattaaaagattaagttaccttagggataacagcgtaatttttttggagagttcttattgataaaaaagtttgcgacctcgatgttggattaaaaattattttaggtgcagaagttt-aaaaatttggtctgttcgaccattaaattttt-aca
	Hydrovatus_pustulatus             gtctttttga---aaataatttaaggtttaacctgcccaatgattt---tttaaatggccgcagtaaattgactgtgcaaaggtagcataatcattagttttttaattaaaagctggtatgaatggttggacgagatataagctgtcttaaattaa-aatttagaattttattatttagtaaaaaagctaaaattttattaaaagacgagaagaccctatagatctttatat-ttatt-taatt-ataatttattaag-a--aaaattta-taatttaattaatcaaatattttattggggtaataaaaagatttaattaattcttt-ata--ttaaaacattaatttatgg-tttgaaattttgatccttt-aattaagattataagattaagttaccttagggataacagcgtaatttttttggagagttcatatcgataaaaaagtttgcgacctcgatgttggattaaaatttaatttaagtgcagaagttt-aaatttttggtctgttcgaccattaaaatttt-aca
	Hydroporus_angustatus             gtccttttgt-ttatataatttaaggtctaacctgcccattgataaa--gttaaaaggccgcagtaatttgactgtgcaaaggtagcataatcattagttttttaattaaaagcttgtatgaatggttggacgagataaaatctgtctcttaataa-aaaatagaatttaatttttaagttaaaaagcttaaataaaaataaaagacgagaagaccctatagatcttaatat-aattt-ttttt-agtattaataaag-a--aaaattta-tttattaaaataaattttattttattggggtaataaaaagatttaaaaaattcttt-aaa--tttaaacaaaaattattgg-tt-----ttgtgatccatt-attattgattaaaagattaagttaccttagggataacagcgtaatttttttagagagttcttatcaataaaaaagtttgcgacctcgatgttggattaaaagtaatcctaggtgcagaagttt-aggattttggtctgttcgaccattaaattttt-aca
	Hydroporus_palustris              gtcctttagtaatatataatttgaggtctaacctgcccattgataaa--gttaaaaggccgcagtaatttgactgtgcaaaggtagcataatcattagttttttaattaaaagcttgtatgaatggttggacgagataaaatctgtctcttaataa-aaaatagaatttaatttttaagttaaaaagcttaaatataaataaaagacgagaagaccctatagatctttatat-aattt-ttttt-agtattaataaag-a--aaatttta-tttattaatttagtttatattttattggggtaataaaaagattaaataaattcttt-tat--ataaaacaaagattattga-tt-----atatgatccatt-attaatgattaaaagattaagttaccttagggataacagcgtaatttttttagagagttcttatcaataaaaaagtttgcgacctcgatgttggattaaaagtaattccaggtgcagaagttt-ggagttttggtctgttcgaccattaaattttt-aca
	Psychopomporus_felipi             gtcctttaga---gttttattaaaggtctaacctgcccactgaataaa-attgaatggccgcagtaaattgactgtgcaaaggtagcataatcaatagttttttaattaaaagcttgaatgaatggttggacgagataaaatctatctttattata-tagttagaatttaatttttaagttaaaaagcttaaataaatttaatagacgagaagaccctatagattttaataa-ttaag-ttatt-atttttattaagg-g--ttaattatgtataatagtaaattaattattttattggggtaatgtagaaattagatgaatttttt-aataaaaataacaatgatgtttga-tt-----agatgatcaatt-attagtgattataagattaaattaccttagggataacagcgtaattttttttaagagttcttatcgataaaaaagtttgcgacctcgatgttggattaaaaatttttctaggtgtagtagttt-agagttttggtctgttcgaccattgaattttt-aca
	Laccornis_difformis               gtcctttaga--attataatttaaggtctaacctgcccactgataaa--tttaaatggccgcagtaatttgactgtgcaaaggtagcataatcattagttttttaattaaaagcttgtatgaagggttggacgagataaaatctgtctctaaataattgattagaatttaatttttaagttaaaaagcttaaattttattaaaagacgagaagaccctatagatctttatat-taatt-ttaat-gattttattaaag-a--atatttta-tttattattaattttattattttattggggtaataaaaagattaaagaaattcttt-ttttaatttaacaataatagttga-tt-----atatgatccatt-tttagtgattataagattaagttaccttagggataacagcgtaatttttttggagagttcatatcgataaaaaagtttgcgacctcgatgttggattaaaaattatcttaggcgcagaagttt-gaggttttggtctgttcgaccattaaattttt-aca
	Laccornellus_lugubris             gtcctttaga---atagaatttaaggtctgacctgcccactgaaaat--tttaaaaggccgcagtaatttgactgtgcaaaggtagcataatcattagttttttaattaaaagcttgtatgaagggttggacgagataaagactgtctctgaataa-atagtagaatttaatttttaagttaaaaagcttaaatattattaaaagacgagaagaccctatagatctttatag-ttga--taatt-aattttatttatg-a--ttttttta-tttattagtagttaaactattttattggggtaatagaaagatttaaataattcttt-tttaagtaaaacaataataattga-aa-----atttgatccatt-attagtgattagaagattaagttaccttagggataacagcgtaatttttttaaagagttcatatcgataaaaaagtttgcgacctcgatgttggattaaaacttatcttaggtgcagaatttt-aagattttggtctgttcgaccattgaagtttt----
	Liodessus_affinis                 gtcctttaga---aatgaatttaaggtctaacctgcccattgatta---atttaacggccgcagtaaattgactgtgcaaaggtagcataatcattagttttttaattgaaagcttgtatgaatggttggacgagatataatctgtctttatttta-taattagaatttaatttttaagttaaaaagcttaaatattattaaaagacgagaagaccctatagatctttatat-attta-attat-ttacttattaagg-a--ttaaaaat-ttttatataattttatatattttattggggtaataaatagatttaataaattcttt-ttaa-aattaacatagattagtga-ttt----aaatgatccaat-ttttttgattataagattaagttaccttagggataacagcgtaattttttttgagagttcttatcgataaaaaagtttgcgacctcgatgttggattaaaattaattttaggtgtagaagttt-aaagttttagtctgttcgactattaaaatttt-aca
	Megaporus_howittii                gtcttttaga--attagaatttaaagtctagcctgcccactgaaaa---tttaaatggccgcagtaatttgactgtgcaaaggtagcataatcattagttttttaattagaagctagaatgaatggttggacgagatataatctgtctttggataa-aaaatagaatttaatttttaagttaaaaagcttaaataaaaataaaagacgagaagaccctatagatttttataa-tattg-tttat-attatagattaag-a--ttatttta-tttattatatttaatattattttattggggtaatagggagattaaattaattctct-taagtattttacaataatgtttgattt-----atttgatccttt-attaaagattaaaagattaagttaccttagggataacagcgtaatttttttgaagagttcatatcgataaaaaagtttgcgacctcgatgttggattaaaaattattctaggagtagaagttt-agaattttggtctgttcgaccattaaattttt-aca
	Megaporus_hamatus                 gtcttttaga--attagaatttaaagtctagcctgcccactggaaa---tttaaatggccgcagtaatttgactgtgcaaaggtagcataatcattagttttttaattagaagctagaatgaatggttggacgagatataatctgtctttggataa-aaaatagaatttaatttttaagttaaaaagcttaaataaaaataaaagacgagaagaccctatagatttttataa-tattg-tttat-attatagattaag-a--ttatttta-tttattatatttaatattattttattggggtaatagggagattaaattaattctct-taagtattttacaataatgtttgattt-----atttgatccttt-attaaagattaaaagattaagttaccttagggataacagcgtaatttttttgaagagttcatatcgataaaaaagtttgcgacctcgatgttggattaaaaattattctaggagtagaagttt-agaattttggtctgttcgaccattaaattttt-aca
	Methles_cribratellus              gtcctttagg---gttgatttaaaggtctagcctgcccagtgatta---tttaaatggccgcagtatattgactgtgcgaaggtagcataatcattagttttttaattgaaagctagtatgaatggttggacgaaataattactgtctctatttag-atagtagaatttaatttttaagttaaaaagcttaaattggaataaaagacgagaagaccctatagatctttatat-tagg--ttttt-aattttattaa---g--ttatttaa-ttgattagaggtgttaatattttattggggtaataggaagattaaaataattcttt-ttttatgataacaataataattga-at-----tggtgatccact-ggttgtgattgtaagattaagttaccttagggataacagcgtaatttttttggagagttcttatttataaaaaagtttgcgacctcgatgttggattaaaaattaacccaggtgcagaagttt-ggggatttggtctgttcgaccattaaattttt-aca
	Microdytes_svensoni               gtcctttaga--taaataatttaaggtctgatctgcccactgaaaa---tttaaatggccgcagtaatttgactgtgcaaaggtagcataatcaatagttttttaattaaaagcttgaatgaatgattggacgaaataaaaactgtctcttagtta-aaattagaatttaatttttaagttaaaaagcttaaattaaaataaaagacgagaagaccctatagatttttattt-taaaaatttat-atattgattaaag-a--ttattttt-aattgtatagaatttaaaattttattggggtaataaaaagattataaaaattcttt-atgt-ttttcacataaattaatga-at-----aattgatccat--aaaaatgattaaaagattaagttaccttagggataacagcgtaatttttttagagagttcttatcgataaaaaagtttgcgacctcgatgttggattaaaatttaatttaaatgcagaagttt-aaatttttagtctgttcgactattaaaatttt-aca
	Nebrioporus_rotundatus            tccttttaga-atttattatttaaggtctaacctgcccactgaaatat-tttaaatggccgcagtaaattgactgtgcaaaggtagcataatcattagttttttaattaaaagcttgaatgaatggtttgacgaaataaaatctgtctctagataa-taaaaagaatttaatttttaagttaaaaagcttaaattaaaataaaagacgagaagaccctatagatctttatat-taaat-ttaat-aattttatttagg-a--tttttttt-atagttattatttttattattatattggggtaataggaagattaataaaattcttt-taaaattgttacaataataattgt-tt-----atttgatcctta-atttaagataataagattaagttaccttagggataacagcgtaatttttttaaagagttcatatcgataaaaaagtttgcgacctcgatgttggattaaaaattatttcaggtgtagaagtttgaaaattttggtctgttcgaccattaaattttt-aca
	Neoporus_mellitus                 gtcctttaga-atatataatttaaggtctaacctgcccattgaaaaa--tttaaaaggccgcagtaatttgactgtgcaaaggtagcataatcattagttttttaattaaaagcttgaatgaatggttggacgagataaagtctgtctcataataa-attttagaatttaatttttaggttaaaaagcttaaataaatttaaaagacgagaagaccctatagatttttatat-aatttgttaat-aatattgatcagg-t--ttatttta-tttattattaaaaattttattttattggggtaataaaaagatttaaagaattcttt-ttt--ttataatatttttatatag-tt-----tattgatccatt-aatattgataataagattaagttaccttagggataacagcgtaatttttttggagagttcttatcgataaaaaagtttgcgacctcgatgttggattaaaattaattttaggtgtagaagctt-gaaatttgggtctgttcgacctttaaattttt-aca
	Necterosoma_susanna               gtcctttaga--taaataatttaaggtctaacctgcccactgagtatt-attaaatggccgcagtaatttgactgtgcgaaggtagcataatcattagttttttaattaaaagcttgtatgaatggttggacgagataaaatctgtctttaaataa-attttagaatttaatttttaagttaaaaagcttaaatttttataaaagacgagaagaccctatagatctttataa-tatta-aattt-attttcaataagg-a--ttatttta-ttatttaaatttaatactattttattggggtaatatgaagatttatttaattctttattatattttttcaataatttttgt-tt-----atttgatcctta-atttaagattgaaagattaagttaccttagggataacagcgtaatttttttaaagagttcatatcgataaaaaagtttgcgacctcgatgttggattaaaaataattctaggtgtagaagttt-agattattggtctgttcgaccattatattttt-aca
	Necterosoma_undecimlineatum       gtcctttaga--ttaataatttaaggtctgacctgcccactgaaaaa--tttgaatggcctcagtaatttgactgtgcgaaggtagcataatcattggttttttaattaaaagcttgtatgaatggttggacgagataaaatctgtctttgagtaa-attttagaatttaatttttaagttaaaaagcttaaatttttataaaagacgagaagaccctatagatctttatag-tatta-tattt-atttttaattaag-a--ttatttta-ttatttaaatttaatattattttattggggtaatatgaagattaatttaattctttattatattttttcaataatttttgt-tt-----atttgatcctta-atttaagattaaaagattaagttaccttagggataacagcgtaatttttttaaagagttcatatcgataaaaaagtttgcgacctcgatgttggattaaaaataattctaggtgtagaagttt--agattattgtctgttcgaccattatattttt-aca
	Oreodytes_congruus                gtcctttaga-aaatagaatttaaggtctaacctgcccactgaaat---tttaaatggccgcagtaatttgactgtgcaaaggtagcataatcattagttttttaattaaaagcttgtatgaatggttggacgaaataaaatctgtctctaaataa-atattagaatttaatttttaagttaaaaagcttaaatattattaaaagacgagaagaccctatagatctttataa-tattt-tttat-agttttatttagg-a--tttattta-ttaattatattaaatattattttattggggtaataaaaagattaaattaattcttt-ttttaatttaacaaaaataattga-tt-----atatgatccttt-tttattgattataagattaagttaccttagggataacagcgtaatttttttagagagttcatatcgataaaaaagtttgcgacctcgatgttggattaaaaattattttgggtgtagaagttc-aaagttttggtctgttcgaccattaaattttt-aca
	Oreodytes_quadrimaculatus         gtcctttaga-attaagaatttaaggtctaacctgcccactgaaaat--tttaaatggccgcagtattttgactgtgcaaaggtagcataatcactagttttttaattaaaagcttgtatgaatggttggacgaaataaaatctgtctctaaataa-taattagaatttaatttttaagttaaaaagcttaaattttagtaaaagacgagaagaccctatagatctttataa-taaaa-attaa-agttttgtttagg-a--ttaattta-ttaattttagtttatattattttattggggtaataaaaagattagattaattcttt-taagattttaacagaaataattga-tt-----atgtgatccttt-tttatggattgtaagattaagttaccttagggataacagcgtaatttttttaaagagttcatatcgataaaaaagtttgcgacctcgatgttggattaaaaattatcttgggtgtagaagttc-aagtttttggtctgttcgaccattaaattttt-aca
	Oreodytes_scitulus                gtcctttaga-aattagaatttaaggtctgacctgcccacagaaatt--tttaaatggccgcagtaatttgactgtgcaaaggtagcataatcattagttttttaattaaaagcttgtatgaatggttggacgaaataaaaactgtctctaaataa-taattagaatttaatttttaagttaaaaagcttaaatttttataaaagacgagaagaccctatagatctttataa-taaat-tttat-aattttatttaag-a--ttttttaa-ttgtttataaattttattattttattggggtaataaaaagattagttaaattcttt-tataagttttacaaaaattattga-tt-----ttttgatccatt-aatattgattataagattaagttaccttagggataacagcgtaatttttttaaagagttcatatcgataaaaaagtttgcgacctcgatgttggattaaagattatttcgggtgtagaagttc-gaaattttggtctgttcgaccataaattttt--aca
	Peschetius_quadricostatus         gtcctttaga---gaagaatttaaggtttaacctgcccattgagga---tttaaaaggccgcagtattttgactgtgcaaaggtagcataatcattagttttttaattgaaagctagaatgaatggttggacgagatataatctgtctttaaatta-taattagaatttaatttttaagttaaaaagcttaaatgattttaaaagacgagaagaccctatagatctttatag-atttt-tatat-aaaattatttagg-atgtttatttt-tttttttttaaaaaattaattaaatgggggaaataaaaggatggaaaaaatttttt-tttt-tatgaacatttattaatga-ttt----aattgatccaaa-atttttgattgtaagattaagttaccttagggataacagcgtaattttttttgagagttcttatcgataaaaaagtttgcgacctcgatgttggattaaaatttaatttaggtgtagaagttt-aaatttttagtctgttcgactattaaaatttt-aca
	Nebrioporus_clarkii               gtcctttaga-gtttattatttaaggactagcctgcccactgaattat-tttaaatggccgcagtaaattgactgtgcaaaggtagcataatcattagttttttaattaaaagcttgtatgaatggtttgacgaaataaaatctgtctctaaataa-taaaaagaatttaatttttaagttaaaaagcttaaatttaattaaaagacgagaagaccctatagatctttatat-taaaa-ttaat-agttctatttaag-a--ttttttac-aaaattattatttttattattatattggggtaataggaagattaaaaaaattcttt-ttaattttaatcaataataattgt-tt-----aattgatcctta-aattaagataataagattaagttaccttagggataacagcgtaatttttttagagagttcttatcgataaaaaagtttgcgacctcgatgttggattaaaaattattccaggtgtagaagtttggaaattttggtctgttcgaccattaaattttt-aca
	Queda_youngi                      gtccttaaga---atagattttaaggtttaatctgcccactgatta---attaaatggccgcagtaatttgactgtgcaaaggtagcataatcattagttttttaattaaaagctagaatgaatgattggacgagataaaaactgtcttgatataa-tagaaagaattttattttttagtaaaaaagctaaaatttttttaaaagacgagaagaccctatagatttttatat-ttatt-ttatt-aaaattaatttgg-a--tttattaa-taatttattaaatagaatattttattggggtaatataaagattagaaaaattcttt-attttaaaaaacaaagatttttga-ttt----aaatgatcctta-aataaagattaaaagatttagttaccttagggataacagcgtaatttttttagagagttcatatcgataaaaaagtttgcgacctcgatgttggattaaaatttaatttaaatgaagaagttt-aaatttttggtctgttcgaccattaaaatttt-aca
	Rhithrodytes_sexguttatus          gtcctttaga----gataattaaaggtttaacctgcccactgagaaat-tttaaatggccgcagtaaattgactgtgcaaaggtagcataatcaatagttttttaattgaaagcttgtatgaatggttggacgagataaaatctgtctttatttaa-tagataaaatttaatatttaagttaaaaagcttaaataaaattaaaagacgagaagaccctatagatctttataa-taaat-taatt-atttatattaaag-a--ttagttta-tattttatttatgttattattatattggggtaatagagagatttaacaaattcttt-ttaaaaattgacaataatttttga-tt-----tattgatccattaattagtgattaaaagattaagttaccttagggataacagcgtaatttttttagagagttcatatcgataaaaaagtttgcgacctcgatgttggattaaaaattattctaggtgtagtagttt-agaattttggtctgttcgaccattaaattttt-aca
	Sanfilippodytes_sp.               gtcctttaga--ttaataatttaaggtctaacctgcccattgaaatt--tttaaaaggccgcagtaatttgactgtgcaaaggtagcataatcattagttttttaattaaaagcttgtatgaatggttggacgagataaaagctgtctcataataa-tttatagaatttaatttttgagttaaaaagcttaaattttagtaaaagacgagaagaccctatagatctttataa-aaatt-ttttt-aatattaatttgg-a--ttaattta-tttattataaatttttttattttattggggtaataaagagatttaaataattcttt-ttta-taaaaacaataattattgattt-----taatgatccatt-tattatgattataagattaagttaccttagggataacagcgtaatttttttagagagttcatattgataaaaaagtttgcgacctcgatgttggattaaaagtaatcttaggtgcagaagttt-aagattttggtctgttcgaccatttaattttt-aca
	Stictonectes_optatus              gtcctttaga---tttaaattaaaggtctaacctgcccactgaaaaag-tttaaatggccgcagtaaattgactgtgcaaaggtagcataatcaatagttttttaattaaaagcttgtatgaatggttggacgagataaaatctgtctttaattaa-aaagtagaatttaatttttaagttaaaaagcttaaattttattaaaagacgagaagaccctatagatctttataa-taaat-tattt-atttttattaagg-a--ttatttagttattttattttatttattattttattggggtaatattaagattgaattaattcttt-tttg-aaaaaacatttatttttga-tt-----aattgatccatt-attagtgattataagattaagttaccttagggataacagcgtaatttttttagagagttcttatcgataaaaaagtttgcgacctcgatgttggattaaaagttattctaggtgtagtagttt-agaaatttggtctgttcgaccattaaactttt-aca
	Stictonectes_rufulus              gtcctttaga---tttaaattaaaggtctaacctgcccactgaaaaag-tttgaatggccgcagtaaattgactgtgcaaaggtagcataatcaatagttttttaattaaaagcttgtatgaatggttggacgagataaaatctgtctttaattaa-aaagtagaatttaatttttaagttaaaaagcttaaattttattaaaagacgagaagaccctatagatctttataa-taaat-tattt-attttcattaagg-a--ttatttagttattttagttggtttattattttattggggtaatattaagatttaattaattcttt-tttg-taaaaacatttatttttgg-tt-----aattgatccact-attggtgattataagattaagttaccttagggataacagcgtaatttttttagagagttcttatcgataaaaaagtttgcgacctcgatgttggattaaaagttattctaggtgtagtagttt-agaattttggtctgttcgaccattgaattttt-aca
	Sternopriscus_tasmanicus          -----------------------------------------------------------------------------------------------------------------------------------------------------------------------------------------------------------------------------------------------------------------------------------------------------------------------------------------------------------------------------------------------------------------------------------------------------------------------------------------------------------------------------------------------------
	Stictotarsus_roffii               gtcctctagg--gaaataatttgaggtctaacctgcccactgaaaat--tttaaatggccgcagtattttgactgtgcaaaggtagcataatcattagttttttaattaaaagcttgtatgaatggttggacgaaataaaaactgtctctatataa-taattagaatttaatttttaagttaaaaagcttaaatttaattaaaagacgagaagaccctatagatcttgataa-taaat-tttat-agttttattaagg-a--tttattta-tttattataattattattattttattggggtaataagaagattaataaaattcttt-tttgtgtttaccataaattaatga-tt-----atttgatcc-tt-gttattgattaaaagattaagttaccttagggataacagcgtaatttttttagagagttcatatcgataaaaaagtttgcgacctcgatgttggattaaaaattattttgggtgtagaagttc-aaatttttggtctgttcgaccattaaattttt-aca
	Stygoporus_oregonensis_DNA4820    gtcctttaga---taattattaaaggtttaacctgcCcactgaAGTAT-TTTAAATGGCCGCAGTAAATTGACTGTGCAAAGGTAGCATAATCAATAGTTTTTTAATTAAAAGCTTGTATGAATGGTTGGACGAAATAAAATCTGTCTTTAATTTA-TAAATAGAATTTAATATTTAAGTTAAAAAGCTTAAATTTTATTAAAAGACGAGAAGACCCTATAGATCTTTATAA-TAATT-AATTT-GTTTTTATTAAGGAA--ATAATTTT-TATTTCAATTTAATTATTATTTTATTGGGGTAATAGGAAGATTATATAAATTCTTC-TTTTTTATAGATAATTATCTTTGA-TT-----TGATGATCCATT-ATTAATGATTAAAAGATTAAGTTACCTTAGGGATAACAGCGTAATTTTTTTTGAGAGTTCATATCGATAAAAAAGTTTGCGACCTCGATGTTGGATTAAAAATTATTCTAGGTGTAGTAGTTT-AGAGTTTTGGTCTGTTcgaccATTAAATTTTT-ACa
	Stygoporus_oregonensis_KKDNA0345  ---ctttaga---taattattaaaggtttaacctgcccactgaAGTAT-TTTAAATGGCCGCAGTAAATTGACTGTGCAAAGGTAGCATAATCAATAGTTTTTTAATTAAAAGCTTGTATGAATGGTTGGACGAAATAAAATCTGTCTTTAATTTA-TAAATAGAATTTAATATTTAAGTTAAAAAGCTTAAATTTTATTAAAAGACGAGAAGACCCTATAGATCTTTATAA-TAATT-AATTT-GTTTTTATTAAGGAA--ATAATTTT-TATTTCAATTTAATTATTATTTTATTGGGGTAATAGGAAGATTATATAAATTCTTC-TTTTTTATAGATAATTATCTTTGA-TT-----TGATGATCCATT-ATTAATGATTAAAAGATTAAGTTACCTTAGGGATAACAGCGTAATTTTTTTTGAGAGTTCATATCGATAAAAAAGTTTGCGACCTCGATGTTGGATTAAAAATTATTCTAGGTGTAGTAGTTT-AGAGTTTtggtctgttcgaccattaaattttt-aca
	Suphrodytes_dorsalis              gtcctttagataaatataatttaaggtctaacctgcccattgactaa--gttaaaaggccgcagtaatttgactgtgcaaaggtagcataatcattagttttttaattaaaagcttgtatgaatggttggacgagataaaatctgtctctaaataa-taaatagaatttaatttttaagttaaaaagcttaaatttatttaaaagacgagaagaccctatagatctttatataaattt-ttttt-agtattaattaag-a--aaatttta-tttattattaatatttatattttattggggtaataaaaagattaaaaaaattcttt-tta--attaaacaataattattga-tt-----atatgatccatt-tttaatgattataagattaagttaccttagggataacagcgtaatttttttagagagttcttatcaataaaaaagtttgcgacctcgatgttggattaaaagtaatcttaggtgcagaagttt-aagattttggtctgttcgaccattaaattttt-aca
	Uvarus_baoulicus                  gtcctttaga---ttagaatttaaggtctgacctgcccaatgagag---tttaaatggccgcagtatattgactgtgcaaaggtagcataatcattagttttttaattgagagctagaatgaatggttggacgaaatatagtctgtctttagaata-taaatagaatttaatttttaagttaaaaagcttaaatattattaaaagacgagaagaccctatagatctttatat-aagat-tttat-ataatttttatgt-a--taaaaaat-atttttataagattttttattttattggggtaatagaaagattaaataaattcttt-tttt-tatttacgttgataaatga-tta----aaatgatccatt-attattgattataagattaagttaccttagggataacagcgtaatttttttagagagttcttatcgaaaaaaaagtttgcgacctcgatgttggattaaaattaattttaggtgtagaagttt-aaagttttagtctgttcgactattaaaatttt-aca
	Vatellus_bifenestratus            --------------------------------------------------------------------ttgactgtgcaaaggtagcataatcattagttttttaattaaaagcttgtatgaatgattggacgagataggttctgtctttaattaa-atagtagaattttatttttaagttaaaaagcttaaatatttatataagacgagaagaccctatagatctttatat-aaattatttat-aagtttattagag-a--tttttata-taatttatttttgtttatattttattggggtaatataaagattgggttaattcttt-atttttatttacataattaaatgt-tta----ttttgatccatt-attattgattgtaagattaagttaccttagggataacagcgtaatttttttagaaagttcttattgataaaaaagtttgcgacctcgatgttggattaaaaattattttaggtgcagaagctt-aaatttttggtctgttcgaccattaaattttt-aca

;


END;

BEGIN CHARACTERS;
	TITLE  COI;
	DIMENSIONS  NCHAR=1256;
	FORMAT DATATYPE = DNA GAP = - MISSING = ?;
	MATRIX
	Antiporus_blakei                  -------------------------------------------------------------------------------------------------------------------------------------------------------------------------------------------------------------------------------------------------------------------------------------------------------------------------------------------------------------------------------------------------------------------------------------------------------------------------------------------------ttgggataatttcccacattattagacaagaaagaggaaaaagggaaacatttggttccttaggaataatttatgccatactagctattggattactgggatttgttgtatgagctcaccatatatttacagtgggaatagatgtagatacgcgggcttacttcacctcagcgactataattattgctgtacctacgggaattaaaattttctcttgattagcaacccttcatggttcacaaatttcttacagtccttctttattatgagctttgggatttgtttttctatttactgtgggggggcttacgggtgttgttttagcaaattcatctattgatattattcttcatgacacatattatgtggtggcccattttcattatgtattatcaataggggcagtatttgctattttagctggattcattcaatgatttcccctttttactggtctgtccctgaactctaatcttttaaaaatccaatttattattatatttgtgggggtaaatttaactttctttccccaacatttcttagggcttagaggaataccccgacgatattcagactatcctgatgcctatacttcttgaaatgtaatttcatctattggatcaacaatttcatttatcggagttctaatatttatttatattatttgagaagcatttattaaacaacgactagtaattttttcaaatcaaatatccacatctatcgaatgatttcaaaagttcccgccagctgaacacagatactctgaattacc
	Antiporus_femoralis               ------------------------------------------------------------------------------------------------------------------------------------------------------------------------------------------------------------------------------------------------------------------------------------------------------------------------------------------------------------------------------------------------------------------------------------------------------------------cctgaagtatatattttaattttacctgggtttggaataatctcacatattattagccaagaaagaggaaaaaaggaaacatttggttctctaggaataatttatgctatactagctattggacttttaggatttgttgtttgagcccaccatatatttactgtgggaatagatgtagatactcgggcctatttcacctcagcaactataattattgctgttcccacaggaatcaaaattttttcttgactagcgactcttcatggatcacaaatttcttatagtccttctttattatgggctttaggatttgtatttctttttactgtaggaggattgacgggagttgtcctagcaaactcatctatcgatattatccttcatgatacatactatgtagtagcccacttccactatgtattatcaataggggcagtatttgccattttagctggttttatccaatgatttcctttatttacaggattatctcttaattctagccttttaaaaatccaatttattattatgttcgtgggagttaatttaaccttctttccccaacatttcttaggactaagaggaatacctcgacgatattctgattatccagacgcttacacctcttgaaatgtagtttcctctattggatcaacaatttcatttattggagttcttatacttatctatattatttgagaagcatttattacacaacgactagtaatcttttcaaatcaaatacctacatctattgaatgatttcaaaagttcccgccagctgaacacagatactcagaattacc
	Amarodytes_sp.                    gatatagcctttcctcgtataaataatataagattttgacttcttcccccatctctaactcttttattaataagaagtatagttgaaagaggggttggaacaggatgaacagtttatcccccattatcagcaggaattgctcatgggggggcttctgtggatttagctatttttagacttcatttagcgggagtttcttctattttaggagctgtaaattttattactacaattattaatatacgttctgtaggaataacatttgatcgaatacccttatttgtttgatctgttggtattacagctcttcttttacttttatctcttcctgtattagccggagctattactatacttttaactgatcgaaatttaaatacatccttttttgatcctgcaggagggggtgatccaattttatatcaacatttattttgattttttggacaccctgaagtatacattttaattttacctggatttgggataatttctcatattattagacaagaaagaggaaaaaaggaaacttttggatctttaggaataatttatgctatattagcaattgggttactaggatttgtagtatgagctcatcatatatttacagtaggaatagatgtagatactcgagcttattttacctcagctactataattattgctgttccaacaggaattaaaattttttcttggcttgccactcttcatggatctcaaatttcttatagaccatctctattatgagctttagggtttgtttttttatttactgttgggggattgactggagtaatcttagctaattcttctattgatattattttacatgatacttattatgtagtagctcattttcattatgtattatcaataggagcagtatttgctattttaggtggctttattcaatgattcccattatttacaggtctaacattaaattctcaattattaaaaattcaatttattattatatttattggagttaatttaacattcttcccacaacacttcctaggattaagaggaatacctcgacgatactcagattatccagatgcatatacttcctgaaatgtaatttcttctatcggttccactatttcctttattggagtaattatatttatttacattatttgagaagcatatattttacaacgaacagtaattttctctaatcaaatatctacttcaatcgaatgattccaaaaattcccaccatctgaacatagttattctgaactacc
	Celina_hubbelli                   ------------------------------------------------------------------------------------------------------------------------------------------------------------------------------------------------------------------------------------------------------------------------------------------------------------------------------------------------------------------------------------------------------------------------------------------------------------------cctgaagtttatattttaattcttccaggatttggaataatctcacatattattagacaagaaagaggaaaaaaggaaacatttggttcattaggaataatttatgctatactagctattggattattaggatttgttgtatgagcccatcatatatttactgtaggtatagatgttgatactcgggcttattttacatcagcaacaataattattgctgttccaactggaattaaaattttttcttgattagcaacactacatggatcacaaatttcttacagaccatcattactttgagcattaggatttgtattcttatttactgttgggggtttaacaggagtagttttagctaattcttcaattgatattattttacatgatacttattatgttgttgcccatttccactatgttttatctataggagcagtatttgctattttaggRggatttattcaatgatttccattattcacaggactaacccttcattctaaattattaaaaattcactttattattatattttttggtgtaaatttaacatttttcccccaacatttcctaggattaagaggtatacctcgtcgatattctgattatccagatgcttatacttcatgaaatgtagtttcttctattggatcaactatttctttaattggtgtaattatatttatttatattatttgagaagcattcatttcacaacgaacagtaattttctcaaatcaaatatctacttcaattgaatgattccaaaaattgccccctgctgaacatagatattctgaattacc
	Celina_imitatrix                  --------------------------------------------------------------------------------------------------------------------------------------------------------------------------------------------------------------------------------------------------------------------------------------------------------------------------------------------------------------------------------------------------------------------------------------------------------------------------------------------------------------------------------------------------------------------------------------------------------------------------------------------------------------------------------------------------------------------------------------------------------------------------------------------------------------------------------------------------------------------------------------------------------------------------------------------------------------------------------------------------------------------------------------------------------------------------------------------------------------------------------------------------------------------------------------------------------------------------------------------------------------------------------------------------------
	Chostonectes_gigas                gatatagcattcccccgtatgaataatatgagattttgattacttcccccctctctttccctattattaataagaagaatagtggaaagaggggctggaacaggttgaactgtttatccccccttgtcagcaggaattgcccatgggggtgcttcggtcgatctagctatttttagtttacatttagcggggatctcatcaattttaggggcggtgaattttattactactattattaatatacgatcagtgggaataacttttgatcgtatacccctatttgtctgatcagtgggaattacagccctattacttctcctatctcttccagttttagcaggtgcaattactatattactaactgatcgtaatttaaacacatcattttttgacccagcgggagggggggaccccattctttatcaacacttattttgatttttcggtcacccagaagtatatattcttattcttccggggttcggaataatttcacacattattagccaagaaagaggaaaaaaggaaacttttgggtctttaggaataatctacgccatgctagctattggattattggggtttgtagtatgagctcatcatatgttcactgtaggtatagatgttgatacacgagcatattttacatctgctactataattattgccgttcccacaggaatcaagattttttcttgattagccactcttcatggatcccagatttcttatagtccctctcttttatgggcattgggattcgtatttctttttactgtgggggggttaactggagtagttctagctaactcttctattgatattattttacatgacacatattacgtcgtagctcattttcactatgttctttcaataggggccgtatttgctattttagctggatttattcaatgattccctctgtttacaggattaactttaaactctaatctactaaaaatccaatttattgtaatatttttaggtgttaatttaacatttttcccccaacattttctaggtctaagaggaatacctcgacgatactccgattatcctgatgcatatacttcttgaaatgtaatttcctctattgggtctacaatctcctttattggtgttttaatatttatttatattatttgagaagctataatctctcaacggatagtaattttttctaatcaaatatcaacttcaattgaatgattccaaaaattcccccctgctgaacatagatattcagaattacc
	Chostonectes_nebulosus            ------------------------------------------------------------------------------------------------------------------------------------------------------------------------------------------------------------------------------------------------------------------------------------------------------------------------------------------------------------------------------------------------------------------------------------------------------------------cctgaagtttatattttaattcttcctggattcggaataatttcccatattattagacaagaaagaggaaaaaaggaaactttcggctctctaggaatgatttatgctatactagcaattggtttacttgggtttgtagtttgagctcatcatatatttactgttggaatagacgtagatacccgggcttactttacttcagccactataattattgctgttcctacaggaattaaaattttttcttgattagccactcttcatggatcccaaatttcctatagcccatctcttttatgagctttaggatttgtattcttatttactgtaggaggattaaccggagtcgttttagctaattcttctattgatattattttacatgatacatattatgtagttgctcattttcattatgttctttctataggtgctgtatttgctattctagctggattaattcaatgatttcctttatttaccggactaacattaaattctaaacttttaaaaattcaatttattgtaatattcttaggagtaaacttaacctttttcccccaacatttcctaggactaagaggtatacctcgacgatactctgattaccctgatgcttatacttcttgaaatattatttcttctattggttcaaccatctcttttattggggttttaatattaatttatattatttgagaaagattaatttctaaacgaatagtaattttctccaaccaaatatctacatctattgaatgattccaaaattttcctccagctgaacatagatattcagaattacc
	Canthyporus_parvus                --------------------------------------------------------------------------------------------------------------------------------------------------------------------------------------------------------------------------------------------------------------------------------------------------------------------------------------------------------------------------------------------------------------------------------------------------------------------------------------------------tgg--taatttcccatattattagtcaagaaagaggaaaaaaggaaacttttggatccttaggaataatttatgctatattagctattggattattgggatttgtagtttgagcacatcatatatttacagttggaatagatgtagatacacgggcatattttacatcagcaacaataattattggtgtacccacaggaattaaaattttttcttgattagctactcttcatggatctcaaatttcatatagaccttctttattatgagccttagggtttgtatttttatttacagtagggggactaacaggagtagttcttgctaattcttctattgatattattcttcatgacacatattatgtagttgctcattttcattatgttttatcaataggagcagtatttgctattttagcaggatttattcagtgattccccttatttactggattatcattaaattataatttattaaaaatccaatttattgttatatttattggagtaaatctaacattttttcctcaacattttttaggattgagaggaatacctcgacgatactcagactatcctgatgcatatacttcatgaaatgttatttcttctattggatcaactatctcatttattggagttttaatatttatttatattatttgagaagcttttatttcttatcgaatagttattttttctaatcatatacctacttctattgaatgattccaaagattaccccctgcagaa--------------------
	Coelambus_semivittatus            ------------------------------------------------------------------------------------------------------------------------------------------------------------------------------------------------------------------------------------------------------------------------------------------------------------------------------------------------------------------------------------------------------------------------------------------------------------------ccagaagtttatattttaattcttccgggattcggaataatctctcatattattagacaggaaagaggaaaaaaagaaacttttggatccctaggaataatttatgctatactagctattggtttactaggatttgttgtatgagcacaccacatatttactgttggaatagatgttgatacccgagcatatttcacttctgcaacaataattattgccgttcctacaggaattaaaattttttcttgattagcaacccttcatggatctcaaatttcttatagaccttctttattatgagccttagggtttgtatttttatttacagtagggggattaacaggagtagtcctagctaattcttctattgatattgtccttcatgacacttattatgtagtagcccactttcactatgtgttatctataggagccgtatttgcaattctagctggactaattcaatgatttcctttattcaccggattatctttaaattctaatcttctaaaaatccaatttgtagtcatattttttggtgtaaatttaacattctttcctcaacattttcttgggttaagaggcatacctcgacgatactcagattatccagatgcatatacttcttgaaatgtaatttcttcaatcggatccacaatttcatttattggggttcttatattaatttatattatttgagaatcttttatttctcaacgtatcgtaatcttctcaaaccaaatacctacttctattgaatgattccaaaagttccctccagcagaacatagatactctgaattacc
	Desmopachria_convexa              gatatagcatttcctcgaataaataatataagattttgacttttacccccatctttatctttacttttaataagaagaatagtagaaagaggcgcaggaactgggtgaacagtatatccacccttatcttcttcaattgctcatgggggagcatctgtagatttagcaatttttagacttcatttggctgggatttcttcaattttaggagctgtaaattttattactacaattattaatatacgatcggtaggaataacttttgatcgtataccattatttgtttgatcagtaggaattacagctttattacttttactttcccttcctgttttagcaggagctattacaatactattaacagatcgaaatttaaatacttcattttttgatccagcagggggaggggacccaattttataccaacacttattctgattttttggacatcctgaagtctatattttaattttacctgggtttgggataatttctcatattattagacaagaaagaggaaaaaaagaaacttttggttcattagggataatttatgcaatattagctattgggttattaggatttgttgtatgagctcaccatatatttaccgtaggaatagatgttgatacccgagcatactttacttctgcaactataattattgctgttcctacaggaattaaaattttttcatgacttgcaactcttcatggatctcaaatttcttataggccctcactactatgagctttagggtttgtatttctatttacagtaggaggtttaacaggagtagttcttgctaattcatcaattgatattattttacatgatacctactatgtagttgctcattttcattatgttctttcaataggagcagtatttgctattttagcaggatttattcaatgatttcctttatttacaggattaacccttaatttttatcttctaaaaattcaatttattattatatttttaggagtaaatttaacttttttccctcaacattttttgggtcttagcggaataccccgacgatactcagattatcccgatgcttatacatcatgaaatgtaatttcctcaattggatcttcaatttcttttattggagtaattatatttatttatattatttgagaagcaattgcctcccatcgattggtaatattttcaaaccacatacctacatctattgaatgacttcaaaatttccctcctgccgaacatagatattcagaattacc
	Ereboporus_naturaconservatus_     ------------------------------------------------------------------------------------------------------------------------------------------------------------------------------------------------------------------------------------------------------------------------------------------------------------------------------------------------------------------------------------------------------------------------------------------------------------------------------------------------------------------attattagacaagaaagaggaaaaaaagaaacttttggatccttaggaataatttatgcaatattagctattggcttattaggatttgtagtttgagctcatcatatatttacagttggtatagatgtagatacacgagcttattttacttcagctactataattattgctgttccaacaggaattaaaatcttttcttgactagctactcttcatggatctcaaattacttatagcccctctttactttgagccttaggatttgtatttttatttactgtaggaggattaactggtgtaattttagctaattcttcaattgatattattcttcatgatacatactatgttgttgctcattttcattatgtattatcaataggagcagtatttgcaattttagctggatttattcaatgattccctctattttctggtttaaatttaaactctaatttattaaaaattcaatttatagtaatattcacaggagtaaatttaactttctttcctcaacattttctaggattaaggggaatacctcgtcgttattcagattatccagatgcatatacttcatgaaatataatttcatctattggatcaataatttcatttatcagagtaattatattaatttatattatttgagaagcttttatttctcaacgaatagtaattttttctaatcaaatatcttcttcaattgaatgataccaaaagcttcctccagctgaacatagatactcagaattacc
	Graptodytes_ignotus               ------------------------------------------------------------------------------------------------------------------------------------------------------------------------------------------------------------------------------------------------------------------------------------------------------------------------------------------------------------------------------------------------------------------------------------------------------------------cctgaagtttatattttaattcttccaggatttggaataatttctcatattattagccaagagagaggaaaaaaagaaacctttggatcattgggaataatttatgcaatattagccattggattattaggatttgttgtatgagcacatcatatattcacagtaggaatagatgttgatacacgagcttattttacttcagcgactataattattgctgtaccaactggaattaagattttttcctgacttgcaactcttcacggatctcaaatctcttatagcccttcattactatgagctttaggatttgtttttctttttacagtaggagggttaacgggggtagtattagcgaactcatcaattgatattattcttcatgatacttattatgtggtagctcattttcactatgttttatccataggggccgtatttgcaattctagctggatttattcaatgatttcctttatttacaggtttaaatttaaactcctatcttttaaaaattcaatttttagttatatttattggagtaaatttaactttttttccccaacattttcttggattaagaggaatacctcgacgttattcagattatcccgatgcttacacttcatgaaatgttatttcttctattggatctactatttcatttattggagtaattatactaatttatattatttgagaagcttttatcactcaacgaactattattttttctaatcaaatatctacatccattgaatgattccaaaaccttcctcctgctgaacatagatattctgaattacc
	Heterosternuta_pulcher            ------------------------------------------------------------------------------------------------------------------------------------------------------------------------------------------------------------------------------------------------------------------------------------------------------------------------------------------------------------------------------------------------------------------------------------------------------------------ccggaagtttacattcttattctacccggatttggtataatttctcatattatcagtcaagaaagaggaaaaaaagaaacctttggttcattaggtataatctacgcaatattagctattggattattaggatttgtagtatgagcacatcatatatttactgtaggaatagatgttgacactcgggcatattttacttctgctactataattattgctgtacccacaggaattaaaattttttcttgattagctactttacatggctcacagatttcatatagtccatctcttctttgagcactaggatttgtatttttatttactgttggaggattgacaggagtggtactagcaaattcttctattgatattattttacatgatacatattatgtagttgcacatttccattatgttctttctataggagctgtatttaccattttagcgggatttattcaatgatttcctttatttaccggaatttcactaaataaccaattgttaaaaattcattttataattatatttattggggtaaatttaaccttttttccacaacatttcttaggtttaagaggcatacctcgacgatactctgattacccagatgcctatacatcctgaaatattatttcttcaattggatcaactatttctttcattggagtattaatatttatctatattatatgagaagcttttgtatcccaacgaatagtaatcttttctaatcaaatatcaacttctattgagtgattccaaaaatttccccccgcagaacatagatattcagaattacc
	Haideoporus_texanus               --------------------------------------------------------------------------------------------------------------------------------------------------------------------------------------------------------------------------------------------------------------------------------------------------------------------------------------------------------------------------------------------------------------------------------------------------------------------------------------------------------------------------------------------------------------------------------------------------------------------------------------------------------------------------------------------------------------------------------------------------------------------------------------------------------------------------------------------------------------------------------------------------------------------------------------------------------------------------------------------------------------------------------------------------------------------------------------------------------------------------------------------------------------------------------------------------------------------------------------------------------------------------------------------------------
	Hydrocolus_paugus                 ------------------------------------------------------------------------------------------------------------------------------------------------------------------------------------------------------------------------------------------------------------------------------------------------------------------------------------------------------------------------------------------------------------------------------------------------------------------ccggaagtttatattctaattctcccaggatttggtataatttcccatattattagtcaagaaagaggaaaaaaggaaaccttcggttctttaggaataatttatgctatattggctattggattattaggatttgtagtttgagctcatcatatatttactgtaggaatagatgttgatactcgagcatattttacatcagctactataattattgctgttcctacaggaattaaaattttttcttgattagccacattacatggttcccaaatttcatatagaccttctttattatgagctcttggatttgtatttttatttacagtagggggattaaccggagtagtattagctaattcatcaattgacattattttacatgatacatactatgttgttgcccattttcattatgttttatcaataggggcagtatttgcaattctagcaggatttattcaatgatttccattattcacaggaattactttaaattcaaatcttttaaaaattcaatttatcattatatttattggagtaaatttaacattttttccacaacatttcttaggtttaagaggaataccccgacgatattctgattatcctgatgcatatactacatgaaatgtaatctcttcaattggttcaactatctcatttattggagtattaatattaatttatattatttgagaagctataatttctcaacgtatagtaatttttgctaatcaaatacctacttcaattgaatgattccaaaaattccccccagcagaacacagatattccgaattacc
	Hyphydrus_elegans                 gatatagcctttccacgaataaataacataagattttgacttttacccccttctctaagattattattaataagaagaatagtagaaagaggggcaggaacaggatgaacagtttatcctcccctatcagcaagaattgcccatgggggagcttcggttgatttagcaatttttagacttcatttagcaggtatttcatctattttaggtgcagtaaattttattactactattattaatatacgatcagtaggtataacatttgatcgaatacctttatttgtatgatcagtgggaattacagcattactacttcttctatctttacctgtattagcaggagctatcacaatattattaacagatcgaaacttaaatacctcattctttgatccagcaggagggggagacccaattctatatcaacatttattttgattttttggacatccggaagtttatattttaattcttccaggttttggaataatttctcatattattagacaagaaagaggaaaaaaggaaactttcggatccttaggaataatttatgctatattagcaattgggttattgggatttgtagtttgagcacatcatatatttacagtaggtatagacgtagatactcgagcttattttacttcagcaactataattattgctgtaccaactggaattaaaattttttcttgacttgctacccttcatggatctcaaatctcctatagaccttctttattatgagcattagggtttgtatttttatttacagtaggaggattaacaggagtagttttagcaaattcttctattgatattattcttcatgatacttattacgtagttgcccattttcattatgtattatcaatgggagcagtattcgcaattttagcaggatttattcaatgatttcctttatttactggactatcattaaactcaagattattaaatattcattttattattatatttttaggagtaaatttaacatttttccctcaacattttttaggattaagaggaatacctcgtcgttattcagactatcctgatgcctatacttcatgaaatgtaatatcgtctattggatcaacaatatcatttattggagtaataatatttatctatattatttgagaagcatttatttctcaacgaatagtattattctctaatcaaatacctacatctattgaatgacttcagaacttccctccggctgaacattgttactcagaattacc
	Hyphydrus_excoffieri              gatatggctttccctcgaataaataacataagattttgacttctccccccttctcttagactactattgataagaagaatagtagaaagaggggcgggaacagggtgaacagtttaccctcccttatcagctggaattgcacatggaggagcttctgttgatcttgcaatttttagtctccatttagcaggaatctcttcaattttaggggctgtaaattttattactactattatcaatatacgatctattggaatatcttttgaccgaatacccctatttgtttgatctgtaggaattactgctttactattattactctctctccctgttttagcaggagctattactatacttttaactgatcgaaatttaaatacttcattttttgatccggcaggagggggggacccaattttataccaacatttattctgattttttggacacccggaagtttacattctaattctacccggatttgggataatctcccatattattagccaagaaagaggaaaaaaggaaacatttggttctttaggaataatttatgcaatattagccattggtttattaggatttgtcgtttgagctcaccatatatttacagtagggatagatgttgatacccgagcatattttacttcagcaactataattattgcagttcctactggtattaaaattttttcatgattagccactttacacggatcgcaaatctcttatagaccatcccttttatgagcattaggatttgtttttttatttacagtggggggattaacaggagttgtactagcaaactcatctattgatattattctccatgatacatattatgttgtagcccattttcactatgttttatctataggggccgtgtttgctattttagcgggatttattcaatgatttcccctattcactggaatcacccttaattcccaattattaaaaatccattttattattatatttattggagtaaatttaacattcttcccccaacactttcttggacttagaggtataccccgtcgttattctgactatcctgatgcgtatacctcatgaaatattatctcctctattggctcaacaatatcatttattggtgttctaatatttatttacattatttgagaagcatttatctcccaacgaactgtaattttttctaatcaaatacctacctcaatcgaatgattacagaatttcccccctgccgaacattgttactctgaattacc
	Herophydrus_inquinatus            gatatagcatttccccgaataaataatataagattttgattattaccaccatctttaactctattattgataagaagaatagtagaaagaggRgcaggaactgggtgaacagtttatccYcccttatcagctggaattgctcatggaggagcttcagtagatctagctatttttagtcttcatttagcaggaatttcttctattttaggggcagtaaattttattactacaattattaatatacgatctgtaggaataacatttgatcgaatacccttgtttgtttgatctgtaggtattactgctcttcttttacttttatctcttccagttttagctggagctattactatacttcttactgatcgaaacttaaatacctcattttttgatcctgcgggagggggagaccctattttatatcaacatttattttgattttttggacaccctgaagtatacattttaattcttccaggattcggaataatttcccatattattagacaagaaagaggaaaaaaggaaactttcggatctctaggaataatttatgctatacttgcaattggtttattaggatttgtagtttgagcacatcacatatttactgtaggaatagatgttgatacacgtgcttattttacttcagcaactataattattgctgtacctacaggaattaaaattttttcttgattagccacccttcatggatctcaaatttcttatagaccttctctactatgagctttaggatttgtatttttattcacagttggaggtttaacaggagttgtattagctaactcctctattgatattgttttacatgatacatactatgttgtagcccattttcactatgtattatctataggagcagtatttgctattttagcaggtttaattcaatgattccccttatttacaggtttatcccttaattctaatcttttaaagattcaattctccgtaatattttttggagttaatttaacctttttcccccaacattttcttggtcttagaggtataccccgtcgatattctgattaccctgatgcctatacatcatgaaatgtaatctcttctattggatcaactatttcatttattggagtattaatattaatctatattatttgagaagcttttatttctcaacgattagtaattttttctaatcaaatgccaacctctattgaatgattccaaaaattccccccagctgaacatagatactctgaattacc
	Hygrotus_acaroides                ---------tttccacgaataaataatataagattttgattattacccccttctttaactcttttattaatgagaagaatagtagaaagaggtgcaggaacaggatgaacagtttatccccccctatcagctagaattgcccatagaggggcttctgtagatttagctatttttagtttacatcttgcaggtatttcatcaattttaggagccgtaaattttattactactattatcaatatacgatcagtgggaatgacatttgaccgaatacccctatttgtttgatcagtgggtattactgcactactacttcttttatcccttccagttttagcaggtgctattacaatacttcttacagatcgaaatttaaatacttccttttttgacccagctggaggaggggacccaattttgtatcaacatctattttgattttttggacatccagaagtttacattttaattctacctggatttggaataatctcccacattattagacaagaaagaggaaaaaaggaaacttttggatctttagggataatttatgcaatattagcaattggattactagggtttgtagtatgagcccatcatatattcacagtaggtatggatgttgatactcgtgcatattttacatcagccactataattattgctgtacccacaggaattaaaattttttcatgacttgctactctacatggatctcaaatttcctatagcccatctttactttgagcacttggatttgtatttttatttacagtggggggactaactggagtagtattagctaattcttcaattgatattattttacatgatacatattatgtagtagctcattttcactatgttttatctataggagctgttttcgctattttagctggactaattcaatgattccccttatttacaggtttaaccttaaactcaaatctcttaaaatctcaatttgcagttatatttattggagtaaatttaaccttctttccccaacattttttaggacttagaggaatacctcgacgttattcagattacccagacgcctatactgcttgaaatgtaatttcttcaattggatcaacaatttcatttattggagtattaatattaatctatattatttgagaatcatttattactcaacgaatagtaattttttctaatcaaataccaacttctattgaatggtttcaaaaattaccgcccgcagaacatagatattcagaaatccc
	Hydrovatus_pustulatus             gatatggcttttcctcgtataaacaatataagattctgacttcttcctccttccctttcccttttattaataagaagaatagtggaaaatggggcaggaacaggatgaacagtttatcctcccctttcagccggtattgctcatagaggagcatcagtagatttagcaatttttagattacatttagcaggaatttcttctattttaggagctgtaaattttattaccacaattattaacatacgatccgttggtataacatttgatcgaatacctttatttgtttgatcagtaggaattacagcattattactccttctttctcttccagttttagctggagcaattacaatattattaactgatcgaaatcttaatacctcattttttgacccagctggggggggagatccaattctttatcaacatttattttgattttttggacacccagaagtttatattcttattcttccaggatttggaataatttctcatattattagtcaagaaagaggaaaaaaggaaacctttggatctttaggaataatttatgctatattagctattggattattaggatttgtagtttgagcccatcatatatttacagtaggtatagacgttgatactcgagcttattttacatccgcaactataattattgctgttcctactggtattaaaattttttcatgattagctactcttcacggatctcaaatttcttatagaccttctcttctttgagcattagggtttgtatttttatttactgttgggggtttaacaggagtaattttagcaaattcttctattgatattattcttcatgatacttattatgttgtagctcattttcattatgttctttctataggagccgtatttgctattcttgcaggttttattcaatgatttcctttatttacaggattttctttaaattcatatcttttaaaaattcaattttttattatatttttaggggtaaatttaacattttttccacaacattttcttgggttaagaggtatacctcgacgatattcagattatcctgatgcttatacatcttgaaatattatttcatctattggatccacaatctctttaatcggagtaattatatttatttatattatttgagaatcaataatttctcatcgaactccaattttctctaatcacctatctacctctattgaatgatttcatcaattacccccctctgaacatagatattctgaacttcc
	Hydroporus_angustatus             ------------------------------------------------------------------------------------------------------------------------------------------------------------------------------------------------------------------------------------------------------------------------------------------------------------------------------------------------------------------------------------------------------------------------------------------------------------------ccagaagtatatattttaattttaccaggatttggtataatttcccatattattagtcaagaaagaggaaaaaaggaaacttttggatctttaggaataatttacgctatattagctattggattactcggatttgttgtttgagcccatcatatatttacagttggaatagatgttgatactcgagcatactttacttctgctacaataattattgccgtacctaccggaattaaaattttttcatgattagctactctacatggatctcaaatttcatatagtccttcacttttatgagcattaggatttgtatttttatttacagtaggaggtttaacaggagtagtattagctaattcttcaattgatattattcttcatgatacttattatgttgttgctcattttcattatgttttatctataggagcagtttttgctattttagccggttttattcaatgattccccttatttacaggaatttctttaaattctaatttattaaaaatccaatttataattatatttattggtgtaaatttaacattttttccccaacatttcttaggacttagaggaatacctcgacgatattcagattatccagatgcatatacttcatgaaatattatttcttcaattggttctacaatttcatttattggaattctaatattaatttatattatttgagaagctttcattacacaacgtttagtaattttttctaatcaaatacctacctcaattgaatgattccaaaaatttcctccagccgaacatagatactctgaattacc
	Hydroporus_palustris              ----------------------------------------------------------------------------------------------------------------------------------------------------------------------------------------------------------------------------------------------------------------------------------------------------------------------------------------------------------------------------------------------------------------------------------------------------------------------------------------------------------------------------------------------aaacttttgggtctttgggaataatttatgctatactagctattggtctattaggatttgttgtctgagcacatcatatatttacagtcgggatagatgttgatacccgggcatattttacctcagcaactataattattgccgtaccaactggaattaaaattttctcttgattagcaactttacatggatcccaaatctcttatagaccttctttattatgagctttagggtttgtattcctatttacagttggaggtttaacaggagtagttttagctaattcttctattgatattattttacatgatacttattatgttgttgcccattttcattatgttttatctataggggccgtattcgctattttagccggctttattcaatgatttcctttattcaccggaatttccttaaattctaatttactaaaaattcaatttattattatatttattggtgtaaatttaacattttttccccaacattttttagggctaagaggcataccccgacgatattctgattacccagatgcttatacttcatgaaatgtaatctcctcaattgggtcaacaatttcatttatcggagttttaatattaatttacattatttgagaagcttttatttctcaacgtatagtaattttttctaaccaaatacctacctctattgaatgattccaaaaatttcctcctgcagaacatagatattctgaattacc
	Psychopomporus_felipi             --------------------------------------------------------------------------------------------------------------------------------------------------------------------------------------------------------------------------------------------------------------------------------------------------------------------------------------------------------------------------------------------------------------------------------------------------------------------------------------------------------------------------------------------------------------------------------------------------------------------------------------------------------------------------------------------------------------------------------------------------------------------------------------------------------------------------------------------------------------------------------------------------------------------------------------------------------------------------------------------------------------------------------------------------------------------------------------------------------------------------------------------------------------------------------------------------------------------------------------------------------------------------------------------------------
	Laccornis_difformis               ------------------------------------------------------------------------------------------------------------------------------------------------------------------------------------------------------------------------------------------------------------------------------------------------------------------------------------------------------------------------------------------------------------------------------------------------------------------ccagaagtatatattttaattctccccggatttgggataatctctcacattattagacaagaaagaggaaaaaaggaaacatttggttctttgggaataatttatgctatattagctattgggttattaggatttgttgtttgagctcatcatatatttacagtgggaatagacgttgatacccgagcttattttacctcagcaactataattattgctgtccctacaggaattaaaattttttcttgacttgctacactacatggttcacaaatttcatatagaccatctttattgtgagctctaggatttgtatttttatttacagttgggggattaacaggtgtagtattagcaaattcatcaattgatattatcttacacgatacatactatgtagtagcccactttcactatgtcttatcaataggagctgtatttgctattttagcgggatttattcagtgatttcccctatttacaggattaaccctaaactctaaattattaaaaattcaatttattgttatatttattggagtaaatttaacattcttcccccaacattttttaggattaagaggaatacctcgacgatattcagattatccagatgcatacacatcttgaaatgtaatttcttcaattggatcaacaatttcatttattggtgtaattttattaatttatattatttgagaagcttttatttcccaacgaaaggtaattttttctaatcaaataccaacatctattgaatgattccaaaaattccccccatctgaacacagatattctgaattacc
	Laccornellus_lugubris             -----------------------------------------------------------------------------------------------------------------------------------------------------------------------------------------------------------------------------------------------------------------------------------------------------------------------------------------------------------------------------------------------------------------------------------------------------------------------------------------------------------------------------------------------------------tttaggtataatttatgctatactagctattggtctattaggatttgttgtatgagcacaccatatattcactgttggtatagatgttgatactcgggcatatttcacctcagcaactataattattgccgttccaacaggaattaaaattttttcttggttagcaactcttcatggatcacaaatttcttacagaccatctcttttatgggccttaggatttgtctttttatttactgtcgggggattaactggggttgtcctggctaattcttctattgatattattctacatgatacctactatgtagttgcccattttcactacgtattatctataggagcggtgttcgcaattttagctggatttattcaatgattccccctttttacaggattaactttaaattctaacttactaaaaatacaattcattgttatatttattggagtaaatttaacctttttccctcaacattttcttgggttaagaggaataccccgacgttattctgattacccagatgcctacacctcatgaaacgtcatctcctctattggctcaacaatctcctttattggagtcttaatgcttatttatattatctgcgaagcatttatctcccaacgtat------------------------------------------------------------------------------------
	Liodessus_affinis                 gatatagctttccctcggataaataacataagtttttgactattacccccctcattgtccttacttttaataagaagaatagtagaaagaggggcgggaacgggatgaacagtataccctcccctttcttctgggattgctcatgggggagcatctgttgatttagcaattttcagactacatttagcaggaatttcttctattttaggggctgtaaattttatcacaacaattattaatatacgatcagtaggaataacttttgatcgaatacctctttttgtttgatcagtaggaattacagctttattattactcttatctttaccagttttagccggagctattacaatacttcttactgatcgaaacctaaatacctcattttttgacccagcggggggaggggatcctattttataccaacacttattttgattttttggacatcccgaagtttatattttaattttaccgggatttggaataatttcacacataattagtcaggaaagaggaaaaaaggaaacgtttggttcattgggaataatttatgctatattagcaattgggttattaggatttgttgtatgagctcatcatatatttacagtaggtatagatgtagatacacgagcctattttacttcagcaacaataattattgctgtaccaacaggaattaaaattttttcttgattagcaactctgcacggatctcaactttcatatagcccctcattactatgagccttaggatttgtttttctgtttacagtagggggattaacaggagttgttttagcaaattcatcaattgatattattttacacgatacttattatgtagtagctcattttcattatgtattatcaataggagcagtatttgcaattttagggggttttattcaatgatttcccctatttactggtctaactttaaattctaaattattaaaaactcaatttattattatatttatcggagtaaatttaacatttttcccacaacatttcctagggttaagaggaataccccgacgatattctgattatccagatgcatatacatcatgaaatgttttatcttcaattggatcaacaatttcatttattggagttttaatatttatttatattatttgagaggcttatatttaccaacgaacagtaattttttcaaatagaatatctacttcaattgaatgataccagtcttttcctccagcagaacatagttattctgaattacc
	Megaporus_howittii                ---------------------------------------------------------------------------------------------------------------------------------------------------------------------------------------------------------------------------------------------------------------------------------------------------------------------------------------------------------------------------------------------------------------------------------------------------------------------------------------------------------------------------------------------------------------------------------------------------ggatttgtagtttgagcacaccatatattcacagtaggaatagatgttgatactcgagcatattttacttcagcaactataattattgctgtacccacaggaattaaaattttttcttggcttgctactcttcacggatcccaaatttcatatagaccttcccttttatgggccctaggatttgttttcttatttacagtaggtggattgacgggagttgttttagcaaattcctctattgacatcattctccacgatacatattatgtagttgctcattttcactatgtattatcaatgggagctgtatttgctattctagctggatttatccaatgattccccctatttactggtctaacccttaactcaaagctcttaaaaattcaatttattgtcatattcttaggtgtaaatttaacatttttcccacaacatttcttaggtcttagaggaataccccgacgttattcagattatccagatgcttatacttcttgaaatgtaatttcctctattggttcttcaatttcttttattggggttctaatacttatttatattatctgagaagctttcattgctcaacgattagtaattttctctaatcaaatacctacatctattgaatgattccaaaaattccctccggctgaacatagttattctgaattacc
	Megaporus_hamatus                 ------------------------------------------------------------------------------------------------------------------------------------------------------------------------------------------------------------------------------------------------------------------------------------------------------------------------------------------------------------------------------------------------------------------------------------------------------------------ccagaagtttacattctaattcttccgggattcggaataatttcccatattattagtcaagaaagaggaaaaaaggaaacatttggatccttagggataatctatgctatactagctattggtcttcttggatttgtagtttgagcacaccatatattcacagtaggaatagatgttgatactcgagcatattttacttcagcaactataattattgctgtgcccacaggaattaaaattttttcttggcttgctactcttcacggatcccaaatttcatatagaccttcccttttatgggccctaggatttgttttcttatttacagtaggtggattgacgggagttgttttagcaaattcctccattgacatcattctccacgatacatattatgtagttgctcattttcactatgtattatcaatgggagctgtatttgctattctagctggatttatccaatgattccccctatttactggtctaacccttaactcaaagctcttaaaaattcaatttattgtcatattcttaggtgtaaatttaacatttttcccacaacatttcttaggtcttagaggaataccccgacgttattcagattatccagatgcttatacttcttgaaatgtaatttcctctattggttcttcaatttcttttattggagttctaatacttatttatattatctgagaagctttcattgctcaacgactagtaattttctctaatcaaatacctacatctattgaatgattccaaaaattccctccggctgaacatagttattctgaattacc
	Methles_cribratellus              ------------------------------------------------------------------------------------------------------------------------------------------------------------------------------------------------------------------------------------------------------------------------------------------------------------------------------------------------------------------------------------------------------------------------------------------------------------------cccgaagtatatattctcattcttcctggattcggaataatttcccatattattagtcaagaaagaggaaagaaggaaacctttggatctttgggaataatttatgctatattagcaattggtttattgggatttgtcgtatgagcacaccacatatttacagttggtatagatgtagatacccgagcctacttcacctcagccactataattattgccgtaccaaccggaattaaaattttttcatgactagccactcttcatggatctcaaatttcttatagtccatccctactctgagccctcggatttgtcttcttattcaccgttgggggactaacgggggtaattctagctaattcttcaattgatattattctacatgacacatactatgttgttgcccattttcactacgttctttcaatgggagctgttttcgctatcatgggaggatttattcaatgatttcccctatttacaggtttaaccttagattttaaactcctaaaaattcaatttataattatatttgtgggtgtaaatttaacattcttcccccaacatttcctcggattaagaggaataccccgacgatactcagattaccccgatgcctacacctcctgaaacgtgatttcatcaattgggtcaacaatttccttaatcggggtaatcttatttatctttatcatctgagaagcaataatctcccaacgaacagtaatcttctctaatcaaatatcatcttctattgaatgacttcaaagtctcccaccatcagaacatagttattcggaattacc
	Microdytes_svensoni               --------------------------------------------------------------------------------------------------------------------------------------------------------------------------------------------------------------------------------------------------------------------------------------------------------------------------------------------------------------------------------------------------------------------------------------------------------------------------------------------------------------------------------------------------------------------------------------------------------------------------------------------------------------------------------------------------------------------------------------------------------------------------------------------------------------------------------------------------------------------------------------------------------------------------------------------------------------------------------------------------------------------------------------------------------------------------------------------------------------------------------------------------------------------------------------------------------------------------------------------------------------------------------------------------------
	Nebrioporus_rotundatus            ---------------------------------------------------------------------------------------------------------------------------------------------------------------------------------------------------------------------------------------------------------------------------------------------------------------------------------------------------------------------------------------------------------------------------------------------------------------------------------------------------------------------------------------------------------------------------------------------------------gtagtttgggctcatcatatatttacagtaggaatagatgttgatacacgagcttattttacttcagctactataattattgctgtaccaactggaattaaaattttttcttgacttgcaactttacacggatcacaaatttcatacagaccctcattactatgagctttaggatttgtatttttattcactgtggggggattaacaggagtagttttagcaaattcttctattgatattattttacatgatacatattatgtagtagctcattttcattatgttttatcaataggggctgtatttgctattctagctggatttattcaatgatttcccctatttactggattaactttaaacatacaacttttaaaaattcaatttttagtaatattttttggagtaaatttaaccttttttcctcaacattttttagggttaagaggtataccccgtcgttattcagattatccagatgcttatacctcttgaaatgtaatttcttcaattggatcaacaatttcctttattggtgtattaatattaatttat--------------------------------------------------------------------------------------------------------------------
	Neoporus_mellitus                 ------------------------------------------------------------------------------------------------------------------------------------------------------------------------------------------------------------------------------------------------------------------------------------------------------------------------------------------------------------------------------------------------------------------------------------------------------------------ccagaagtttatattcttattctccccggttttgggataatttcccatattattagacaagaaagagggaaaaaggagacctttggttcattaggaataatttatgccatattagcaattgggttattggggtttgttgtatgggcccaccatatatttacagtaggaatagatgtcgacactcgggcctattttacttcagcaactataattattgcagtccctacaggaattaaaattttttcctgattagccacccttcatggatcccaaatttcgtacagcccctctcttctatgggccctggggtttgtttttttatttactgtagggggattaacgggggttgttctagcaaactcatccatcgatattattcttcacgatacgtattatgtagttgctcattttcactatgtattatcaataggggcagtatttgctattttagcgggttttattcaatgatttcccctttttacaggcatatcactaaataaccaacttttaaaaattcaatttattattatattcattggggtaaatcttacattctttccccaacatttcttaggattgagaggaataccacgacgatattcagattatcctgatgcctatacatcttgaaatattgtatcttcaattggctcaactatttcatttattggggttttaatattcatctatattatttgagaggcattaatttcccaacgattagtaattttctcaaatcaaatacctacatctattgaatggttccaaaaattcccccccgcagaacacagatattctgaacttcc
	Necterosoma_susanna               gatatagctttccctcgaataaataatataagattttgactactccccccctctctttcccttttattgataagcagaatagtggaaaatggggctgggactgggtgaactgtttacccccccttatctgcaggtattgctcacagaggagcatcagtagacttagcaatttttagccttcatctagcaggaatttcttctattttgggagctgtaaattttattactactattattaatatacgatcagtgggaataactttcgatcgaatacctttatttgtatgatctgtaggaattacagctcttttactattattatccttaccggtactagcaggagctattactatacttttaactgatcgaaatttaaatacttctttctttgatccggcaggagggggagacccaattttatatcaacatttattttgattcttcggacacccagaagtttatattttaattctacccggatttggaataatctcccatattattagccaagaaagaggaaaaaaggaaacatttggctcattggggataatttacgcaatacttgctattggtctactgggatttgtagtttgagctcatcatatatttactgtaggaatagatgttgatactcgagcttattttacatcagctactataattattgctgtaccaacaggaattaaaattttctcatgattagctacattacacggatctcaaatttcatatagtccatcacttttatgagccttagggttcgtatttctatttacagtgggtggattaacaggagttgttctagccaactcatctattgatatcattcttcatgatacgtattatgtagttgctcatttccattatgttctatctataggagctgtatttgcaatcttagctgggttcattcaatggttccccctatttacaggactaaccctaaattctaaattattaaaaattcaatttattgttatattcttgggggtaaatctaacattttttccccaacattttttaggtttagggggtataccccgacgatactcagactacccagatgcttacacatcctgaaatattgtatcttctattggatcaacaatctcttttattggtgttctaatattaatttatattatttgagaagcatttatcgcccaacgacttgtaatcttctctaatcaaatatcaacttcaattgaatgattccaaagattccccccctcagaacacagatattcagaattacc
	Necterosoma_undecimlineatum       ------------------------------------------------------------------------------------------------------------------------------------------------------------------------------------------------------------------------------------------------------------------------------------------------------------------------------------------------------------------------------------------------------------------------------------------------------------------cccgaagtttacattttaattctccctgggtttggaataatttctcacattattagacaagaaagagggaaaaaggaaacatttggttctttaggaataatttatgctatattagctattggtttactaggatttgtagtatgagcccatcatatatttactgtaggtatagatgtagacacccgagcttattttacctcagcaactataattattgccgtacctacaggaattaagattttttcatgattagctacattgcatggatctcaaatttcttatagcccctccttactctgagccttaggatttgtatttttatttacagttggaggtctaacgggagttgttttagccaattcatcaattgatattattcttcatgacacatactatgtagtagcccacttccattatgttttatctataggagctgtatttgcaattttagccggatttatccaatgattccccctatttaccggattgacccttaactctaaattattaaaaattcaatttattgtaatattcttaggagtaaatttaacattttttcctcaacactttctaggtttagggggaataccacgacgatattcagactaccctgacgcttacacatcttgaaatgttgtatcttctattggatctacaatctcttttattggagttttaatattaatctatattatttgagaagcatttattgcccaacgattagtgattttttctaaccaaatatcaacctcaattgaatgattccaaagattccccccttctg----------------------
	Oreodytes_congruus                ------------------------------------------------------------------------------------------------------------------------------------------------------------------------------------------------------------------------------------------------------------------------------------------------------------------------------------------------------------------------------------------------------------------------------------------------------------------ccagaagtttatattcttattttaccggggtttggaataatctcccatattattagtcaagaaagagggaaaaaagaaacttttggatctttagggataatttacgcaatactagctattggattacttggatttgttgtttgagctcaccatatatttactgtaggtatggacgtggatacacgggcttatttcacttcagctacaataattattgctgtacctactggtattaaaattttttcatgattggctactttacatggatctcaaatttcttacagcccatccttattatgagccctggggtttgtatttttattcacagtaggcggattaacgggagttgttttagcaaactcttcaattgatattattttacatgatacatattatgtagttgcccattttcattacgttttatctataggagcagtattcgctattttagcggggtttattcaatgattccccttatttactggattaacccttaattcccccctcttaaaaatccaatttatagtaatattttttggtgtaaatttaacattttttccccaacatttcctaggtttaagtggtataccccgccgttattcagattaccctgatgcctatacctcttgaaatgtaatttcttcaattgggtcaactatctcttttattggagttctaatattaatttatattatttgagaagcttttatttcccaacgtaatgtaatattttctaatcaaataccaacctcaattgaatgattccaaaaattaccacccgcagaacatagatattctgaattacc
	Oreodytes_quadrimaculatus         --------------------------------------------------------------------------------------------------------------------------------------------------------------------------------------------------------------------------------------------------------------------------------------------------------------------------------------------------------------------------------------------------------------------------------------------------------------------------------------------------------------------------------------------------------------------------------------------------------------------------------------------------------------------------------------------------------------------------------------------------------------------------------------------------------------------------------------------------------------------------------------------------------------------------------------------------------------------------------------------------------------------------------------------------------------------------------------------------------------------------------------------------------------------------------------------------------------------------------------------------------------------------------------------------------
	Oreodytes_scitulus                --------------------------------------------------------------------------------------------------------------------------------------------------------------------------------------------------------------------------------------------------------------------------------------------------------------------------------------------------------------------------------------------------------------------------------------------------------------------------------------------aggatttgggataatctctcatattattagacaggaaagaggaaaaaaggaaacctttggatctttaggaataatttatgctatattagccattggattattaggatttgttgtttgagcccaccatatatttacggtaggaatagatgttgatacacgagcttattttacttcagcaacaataattattgcagttccaactgggattaagattttttcatgacttgccactcttcatggatctcaaatttcctacaggccctctttattatgagctttaggatttgtttttttatttactgtggggggtctaaccggggtagtcttagctaactcatcaattgatattattttacatgacacatactatgtagttgcccacttccactatgtattatccatgggggcagtatttgcaattttagcgggatttatccaatgattccccctttttactggaattactcttaattcaaatcttttaaaaattcaatttatagttatatttgttggagtaaatttaacctttttccctcaacactttctaggattaagaggaatgccccgacgttattctgattatcctgatgcctatacttcgtgaaatgttatttcctcaattggatctactatttcttttattggagtattaatactaatttatattatctgagaggcttttatttcccaacgtaatgtaatcttccctaatcaaataccaacatctattgaatga?tccaaaatttacctccagctgaacatagatattcagaattacc
	Peschetius_quadricostatus         gatatagcttttccccgaataaataatataagattttgacttctccccccttctttaacacttcttttaatgagaagaatagtcgaaagaggagcaggaacaggatgaacagtttatccacctctatctgctggaattgcccatggtggagcatctgtagatttagctatttttagtctccatttagcgggggtatcctctattttaggagcagtaaattttattactacaattattaatatacgatcaacgggaataacctttgatcgaatacctttatttgtctgatctgtagggattactgctttattactactcctttctttaccagtattagccggagctattactatattactaacagatcgaaatctaaatacctctttcttcgatcctgcaggagggggggatccaattctctatcaacatttattctgatttttcggtcacccagaagtatatattttaattcttcctggatttggtataatttcccatattattagccaagaaagaggaaaaaaggaaacatttggatctttaggaataatttatgcaatattagctattggtcttttaggatttgtcgtttgagcacatcacatatttactgtaggtatggatgtagatacacgagcttattttacttcagcaactataattattgccgttcccactggaattaaaattttctcatgattagctactcttcacggatctcaaatttcttatagtccttcacttttgtgagctttaggatttgtattcttatttactgtcggaggattaactggagttgtattagcaaattcttcaattgatattattctgcatgacacatattatgtagtagctcattttcactatgttttatctatgggagccgtatttgctattttagggggatttattcaatgatttcctttattcactggattaactcttaactctaaacttttaaaaattcaattctccgttatatttttaggagtaaatttaaccttcttcccccaacattttcttggacttagaggtataccccgacgatactccgattacccagatgcctacacttcttgaaatgtaatctcctcaattggatctacaatctcatttattggagtaattatatttatttatattatttgagaagcttttattactcaacgaatagtagttttttctaatcaaatatcaacctcaattgagtgattccaaagattcccccctgctgaacatagatactcagaattacc
	Nebrioporus_clarkii               ------------------------------------------------------------------------------------------------------------------------------------------------------------------------------------------------------------------------------------------------------------------------------------------------------------------------------------------------------------------------------------------------------------------------------------------------------------------ccagaagtatatattttaattttaccaggatttggaataatttctcatattatcagacaagaaagaggaaaaaaggaaacttttggttcattaggaataatttatgctatattagctattggattgcttggatttgttgtttgagcccatcatatatttactgtaggaatagatgtggacactcgtgcttattttacttcagcaacaataattattgctgtacctacaggtattaagattttttcttgattagccactttacatggatcccaaatttcatatagcccatctttattatgagccttaggatttgtttttttattcactgttgggggattaacaggagttgtattagctaattcttctattgatattattcttcatgatacatattatgtagttgctcattttcattatgtactatctataggagcagtatttgctattttagcagggtttattcaatgattccccttatttacaggattaacactaaatacccaaattttaaaaatccaattcttagttatattttttggagtaaatctaacatttttccctcaacattttttaggattaagaggaataccacgacgatactctgattaccctgatgcttatacctcttgaaatgtaatttcttcaatcggttcaacaatttcatttattggagttttaatattaatttatattatttgagaagcttttatttcccaacgaaacgtaattttttctaatcaaataccaacttctattgaatgattccaaaaattaccacctgctgaacatagatattctgaacttcc
	Queda_youngi                      gatatagcttttcctcgaataaataatataagattttgacttttacccccatctttatctttattattaataagaagaatagtagaaagaggagcaggaacaggatgaacagtatatcctcctttatcagcaggaatagctcatagaggagcatcagtagatttagcaatttttagtcttcatttagcaggaatttcttcaattttaggagctgtaaattttattacaacaattattaatatacgatctgtaggaataacatttgatcgaataccattatttgtttgatctgtaggaattactgctcttttacttcttctttctcttcctgtattagctggagcaattacaatattactaactgatcgaaacctaaatacttccttttttgatcctgcaggtgggggagatcctattttatatcaacatttattttgattttttggacatccagaagtatatattttaattcttccaggatttggaataatttcacatattattagtcaagaaagaggaaaaaaggaaacatttggatctttagggataatttatgcaatattagcaattggattgttaggatttgttgtttgagctcatcatatatttactgttggtatagatgtagatacccgagcttatttcacttctgcaactataattattgctgtacctacaggaattaaaattttttcttgacttgcaacactacatggatctcaaatttcttatagtccttccttattatgagctcttggttttgtatttctatttactgttggaggattaacaggagtaattttagcaaattcatctattgatattgttcttcatgatacatattatgtagtagcacattttcattatgttctttctataggagcagtatttgctattcttgcaggatttattcaatgattcccattatttactggattttcccttaattctaatcttttaaaaattcaattttttattatatttttaggagtaaatttaactttttttcctcaacattttttaggattaagaggaataccacgacgatattcagattatccagatgcttatacatcttgaaatattatttcatctttaggatcaacaatttcatttattggagttattatatttatttatattatttgagaggcaatatcttcccaacgaattccaattttctctaaccatatatcaacatcaattgaatgattccaacaatttcccccttctgaacacagatactctgaattacc
	Rhithrodytes_sexguttatus          ------------------------------------------------------------------------------------------------------------------------------------------------------------------------------------------------------------------------------------------------------------------------------------------------------------------------------------------------------------------------------------------------------------------------------------------------------------------ccagaagtttatattctaattcttccagggtttggtataatctctcacattatttcccaagaaagaggaaaaagggaaacttttggatctttagggataatttatgctatattagcaattgggttattaggatttgttgtctgagctcatcatatatttacagttggRatagacgtagacacgcgagcttactttacttctgcaactataattattgccgttcctacaggaattaaaattttttcttggttagccactcttcacggttctcagatctcttatagaccttcacttctttgagctctaggattcgtatttttatttactgtagggggattaacaggagttgtattagcaaactcatctattgatattattctacatgacacatattatgttgtagctcattttcattatgtattatctataggagctgtatttgcaattttagcgggatttattcaatgatttcctttatttacaggtcttaatcttaattctaaacttttaaaaattcaatttgtagtgatatttttaggagtaaatttaaccttttttcctcaacattttcttggattaagaggaatgccccgccgatattcagactatcctgatgcttacacttcatgaaatgtagtctcttctattgggtcaacaatctcattcattggggtaatcatattaatttatattatctgagaagcttttattgttcaacgaattgtaatttttcctaaccatataccaacatctattgaatgattccaaaatcttcctccagcagaacatagattct----------
	Sanfilippodytes_sp.               ------------------------------------------------------------------------------------------------------------------------------------------------------------------------------------------------------------------------------------------------------------------------------------------------------------------------------------------------------------------------------------------------------------------------------------------------------------------cctgaagtttacattttaattctacccggattcggaataatctcccatattattagtcaggaaagaggaaaaaaggaaacatttggatcactaggaataatttatgcaatattagcaattggattactgggatttgtagtttgagcccaccatatatttactgtaggaatagatgtagacactcgagcttactttacttccgcaactataattattgctgtacctacaggaattaaaattttttcctgattagccactttacatggatcccagatttcatatagaccctcattactctgagctttgggatttgtatttttatttactgtagggggattaacaggagtagttctagctaactcctcaattgatattattcttcatgatacatattatgttgtagctcattttcattatgtactatctataggggcagtatttgcaattttagctggttttatccaatgatttcccttattcacaggaatttccttaaactcacaattattaaaaattcaatttattattatatttattggagtgaatttaacattttttccccaacattttttagggttaagaggaatacctcgacgatattctgattatcccgatgcttacacatcctgaaatgttgtatcatctattggttccacaatctcttttattggtgtattaatattaatttatattatttgagaagcatttatttcccaacgattagtaattttttctaatcaaataccaacctctattgaatgattccaaaaattccctccggcagaacatagatattctgaattacc
	Stictonectes_optatus              ------------------------------------------------------------------------------------------------------------------------------------------------------------------------------------------------------------------------------------------------------------------------------------------------------------------------------------------------------------------------------------------------------------------------------------------------------------------cctgaagtttatattctaattctcccaggatttggtataatttctcatattattagtcaagaaagaggaaaaaaggaaacttttggatctctaggaataatctatgcaatattagctattggtcttttaggatttgtcgtatgagcccaccatatatttacagtaggaatagatgtagatacacgagcttattttacgtcagcaactataattattgctgtacccacaggaattaaaattttttcatgattagcaactcttcacggttcacaaatttcttatagaccttctttattatgagcattgggatttgtatttttattcaccgttggggggctaacgggagtagttctagcaaattcatcaattgacattattcttcatgatacatattatgtagttgcccattttcattatgtactatcaataggagcagtttttgctattttagccggttttattcagtgatttcctttatttacaggaattaatttaaattctaaatttttaaaaattcaatttttagtaatatttattggggtaaacttaactttcttcccccaacattttctaggtcttagaggaataccccgacgatactctgattatcccgatgcttatacttcatgaaatgtaatttcttctattggatcaacaatttcatttattggagtaattattcttatttttattatctgagaagcttttatctcccaacgacctgtaattttttctaatcaaatatctacttctattgaatgatttcaaaaccttcccccggatgaacacagatattcagaattacc
	Stictonectes_rufulus              --------------------------------------------------------------------------------------------------------------------------------------------------------------------------------------------------------------------------------------------------------------------------------------------------------------------------------------------------------------------------------------------------------------------------------------------------------------------------------------------------------------------------------------------------------------------------------------------------------------------------------------------------------------------------------------------------------------------------------------------------------------------------------------------------------------------------------------------------------------------------------------------------------------------------------------------------------------------------------------------------------------------------------------------------------------------------------------------------------------------------------------------------------------------------------------------------------------------------------------------------------------------------------------------------------
	Sternopriscus_tasmanicus          --------------------------------------------------------------------------------------------------------------------------------------------------------------------------------------------------------------------------------------------------------------------------------------------------------------------------------------------------------------------------------------------------------------------------------------------------------------------------------------------------------------------------------------------------------------------------------------------------------------------------------------------------------------------------------------------------------------------------------------------------------------------------------------------------------------------------------------------------------------------------------------------------------------------------------------------------------------------------------------------------------------------------------------------------------------------------------------------------------------------------------------------------------------------------------------------------------------------------------------------------------------------------------------------------------
	Stictotarsus_roffii               ------------------------------------------------------------------------------------------------------------------------------------------------------------------------------------------------------------------------------------------------------------------------------------------------------------------------------------------------------------------------------------------------------------------------------------------------------------------cctgaagtttatattttaattctacctggatttggaataatttcacatattattagacaagaaagaggaaaaaaggaaacctttggatccttaggaataatttatgcaatattagctattggattattaggatttgttgtttgagcccatcatatatttacagttggaatagatgttgatacacgagcttactttacttcagctactataattattgccgtcccaacgggaattaaaattttttcttgattagcaactcttcatggatcacaaatttcgtatagtccatctttactatgagctttaggatttgttttcttatttactgttggtggattaacaggagtagtcttagctaattcttctattgatattattttacatgacacatattatgttgttgctcattttcactatgttctttctataggtgctgtttttgcaattttagctggatttatccaatgattccctttatttactggattatctttaaatacatatcttttaaaaattcaatttatagttatatttattggagtaaatttaaccttttttccccaacattttcttggacttagagggatgcctcgacgttattctgattatcctgatgcttacacatcttgaaatattatttcttcaattggatcgactatttcatttattggagtactaatattaatttatattatttgagaagcctttattacacaacgacatattatattttctaatcaaataccttcttcaattgaatgattccaaaaattaccacccgcagaacacagatattcagaattacc
	Stygoporus_oregonensis_DNA4820    GATATAGCATTTCCCCGAATAAATAATATAAGATTTTGACTTCTACCCCCTTCCTTAACTTTATTATTAATAAGAAGAATAGTAGAAAGAGGAGCAGGAACAGGATGAACAGTATACCCCCCCTTATCTGCAAGAATTGCCCATAGAGGAGCATCAGTGGATTTAGCTATTTTTAGCCTTCATTTAGCGGGAATTTCTTCAATTTTAGGAGCTGTAAATTTTATTACTACAATTATTAATATACGCTCATTAGGAATAACATTTGACCGAATACCCCTATTTGTTTGATCTGTGGGAATTACTGCCTTATTACTCTTACTATCATTACCAGTATTAGCAGGAGCTATTACTATACTTTTAACTGATCGAAATTTAAATACCTCATTcTTtgatcCTgcaggaggaggagacccAATTTTATaccaacatttattc???????????acacccggaagtctatattttaattctccctggatttggaataatttccCaTattattaGACAAGAAAGAGGAAAAAAGGAAACCTTTGGTTCTTTGGGAATAATCTATGCTATATTAGCTATTGGCCTTCTAGGATTTATTGTCTGAGCTCATCATATATTTACTGTTGGAATAGATGTTGATACTCGAGCTTATTTTACTTCAGCTACTATAATTATTGCCGTACCAACAGGAATTAAAATTTTCTCTTGATTAGCAACTCTTCACGGATCTCAAATCTCTTATAGACCTTCTTTACTATGAGCATTGGGATTTGTATTTCTTTTTACTGTTGGGGGATTGACCGGAGTAGTTCTTGCAAACTCTTCAATTGATATTATTCTTCATGATACATATTATGTTGTTGCTCATTTTCACTATGTATTATCAATGGGAGCAGTATTTGCAATCCTAGCAGGATTTATTCAATGATTCCCCCTATTTACAGGTTTAAATTTAAACTCTAATATATTAAAAACCCAATTCATAGTTATATTTACCGGAGTAAATCTTACATTCTTTCCACAACATTTTCTAGGCTTAAGAGGAATACCCCGACGTTATTCAGATTATCCAGATGCATACACCTCTTGAAATGTAATTTCCTCTATTGGATCAACAATATCTTTTATTGGAGTAATTATGTTAATTTATATTATCTGAGAGGCTTTTATTTCCCAACGAACAGTAATTTTTTCTAACCAAATATCTTCTTCTATTGAATGATtCcaaAAccttCCCCCGGCCgaacatagat?ttcagaactacc
	Stygoporus_oregonensis_KKDNA0345  GATATAGCATTTCCCCGAATAAATAATATAAGATTTTGACTTCTACCCCCTTCCTTAACTTTATTATTAATAAGAAGAATAGTAGAAAGAGGAGCAGGAACAGGATGAACAGTATACCCCCCCTTATCTGCAAGAATTGCCCATAGAGGAGCATCAGTGGATTTAGCTATTTTTAGCCTTCATTTAGCGGGAATTTCTTCAATTTTAGGAGCTGTAAATTTTATTACTACAATTATTAATATACGCTCATTAGGAATAACATTTGACCGAATACCCCTATTTGTTTGATCTGTGGGAATTACTGCCTTATTACTCTTACTATCATTACCAGTATTAGCAGGAGCTATTACTATACTTTTAACTGATCGAAATTTAAATACCTCATTCTTTGatcCTgcaggaggaggagaccCAATTTTATACCAACATTTATTc???????????acacccggaagtctatattttaattctccctggatttggaataatttcccaTATTAttaGACAAGAAAGAGGAAAAAAGGAAACctttggttctTTGGGAATAATCTATGCTATATTAGCTATTGGCCTTCTAGGATTTATTGTCTGAGCTCATCATATATTTACTGTTGGAATAGATGTTGATACTCGAGCTTATTTTACTTCAGCTACTATAATTATTGCCGTACCAACAGGAATTAAAATTTTCTCTTGATTAGCAACTCTTCACGGATCTCAAATCTCTTATAGACCTTCTTTACTATGAGCATTGGGATTTGTATTTCTTTTTACTGTTGGGGGATTGACCGGAGTAGTTCTTGCAAACTCTTCAATTGATATTATTCTTCATGATACATATTATGTTGTTGCTCATTTTCACTATGTATTATCAATGGGAGCAGTATTTGCAATCCTAGCAGGATTTATTCAATGATTCCCCCTATTTACAGGTTTAAATTTAAACTCTAATATATTAAAAACCCAATTCATAGTTATATTTACCGGAGTAAATCTTACATTCTTTCCACAACATTTTCTAGGCTTAAGAGGAATACCCCGACGTTATTCAGATTATCCAGATGCATACACCTcttgaAATGTAATTTCCTCTATTGGATCAACAATATCTTTTATTGGAGTAATTATGTTAATTTATATTATCTGAGAGGCTTTTATTTCCCAACGAACAGTAATTTTTTCTAACCAAATATCTTCTTCTATTGAATgattccaaaaccttcccccggccgaacatagattttcagaactacc
	Suphrodytes_dorsalis              --------------------------------------------------------------------------------------------------------------------------------------------------------------------------------------------------------------------------------------------------------------------------------------------------------------------------------------------------------------------------------------------------------------------------------------------------------------------------ttatattttaattttaccaggatttggaataatttcccatattattagacaagaaagaggaaaaaaggaaacttttggttcattaggaataatttatgctatattagctattggtcttttaggatttgtagtatgagctcatcatatatttacagtagggatagatgttgatacccgagcatatttcacttcagctacaataattattgctgttccaacgggaattaaaattttttcatgattagcaactcttcatggatctcaaatttcatatagaccttctctattatgagctttaggatttgtatttttatttactgttgggggattaactggagtagttcttgctaactcatctattgatatcattttacatgatacttattatgttgttgcccattttcactatgttttatctataggagctgtttttgctattttagcaggatttattcaatggtttcctttatttactggaatttctctaaattctaacttattaaaaattcaatttttaattatatttattggagtaaatttaacattcttccctcaacattttttaggattaagaggaataccccgtcgttattcagactatccagatgcatatacttcttgaaatattatctcatcaattggttcaactatttcatttattggagtattaatattaatttatattatttgagaagcatttatttctcaacgtttagtaattttttctaatcaaatacccacctctattgaatgattccaaaaattcccaccagcagaacatagatattctgaattacc
	Uvarus_baoulicus                  gatatagcatttcctcgaataaataatataagattttgacttcttcctccttctttatctctacttttaataagaagaatagtagaaagaggggctgggacaggatgaacagtttatcctcctttatcagctggaattgctcatgggggggcttcagtagatttagcaatttttagtttacatcttgctggaatttcatcaattttaggagctgtaaattttattactactattattaacatacgatcaattggaataacatttgaccgaatacccctatttgtttgatccgtaggtattacagcccttcttcttcttttatccctacctgttttagcaggagctattacaatacttttaactgatcgaaatttaaatacctctttttttgatccagcgggaggaggtgaYcctattctttatcaacatttattttgattttttggacacccagaagtttatattttaattttacctggatttggaataatttctcatattattagtcaagaaagagggaaaaaggagacatttggatcattaggaataatttatgctatattagctattggtttattaggatttgtggtatgagctcaccatatatttactgtaggaatagatgtagatacccgagcttattttacttctgctacaataattattgctgttccaacaggaattaaaattttctcatgattagcaaccttacatggttcacaaatgtcttatagtccttctcttctatgagctttaggttttgtttttttatttacagttgggggtttaacaggagtagttttagcaaactcttcaattgatattattctacatgatacttattatgtagtagctcattttcattatgttctttctataggagctgtatttgctattcttgggggttttattcaatgatttccattatttactggcttatccttaaactctaaactattaaaaactcaatttattattatatttttaggagtaaatttaacatttttccctcaacatttcttagggttaagaggaatacctcgacgatattctgattatcctgatgcttacacatcttgaaatattatttcttctataggttcaacaatctcatttattggagtactaatatttatttacattatttgagaagcaataatttctcaacgaacagtaattttttctaatagtatgtctacttctattgaatgatatcaattattccccccagctgaacattcttattctgaacttcc
	Vatellus_bifenestratus            gatatagctttcccacgaataaataacataagattttgacttcttcccccatctttaagccttttattaataagaagaatagtggaaagaggtgcaggaactgggtgaacagtttaccctcccctatcatcagggattgctcatagaggggcatcagtagatttagcaatttttagtcttcatttagcaggaatttcctctattctaggagcagtaaattttattactactattattaatatacgatcaacaggaataacttttgatcgaatacctttatttgtatgatcagtaggtattactgctcttcttttactcctttctctaccagtattagcaggagctattactatactcttaactgatcgaaatctaaatacctcattttttgacccagcgggcgggggggacccaatcttatatcaacatttattttgattttttggacaccctgaagtttatattcttattctacctggatttgggataatttcccatattattagacaagaaagaggaaaaaaggaaacttttggatctttaggaataatttatgctatattagcaattggtttattaggatttgtagtatgagctcaccatatatttactgtaggaatagatgttgacactcgagcttactttacctcagccactataattattgcagttcctacaggaattaaaattttctcatgattagcaactcttcacggatctcaaatttcctatagaccatctcttttatgagccttaggttttgtatttttatttactgtggggggacttactggtgtagtcctagcaaattcttcaattgatattatcctccacgatacatattatgtagttgcccattttcattatgtcttatctataggagctgtatttgctattttagctggttttattcaatgatttcccctatttacaggattaactctaaataacaaacttctaaaaattcaatttactattatatttttaggagtaaatttaacctttttcccccaacattttttagggttaagaggaatacctcgacgatactcagactacccagatgcttatacttcatgaaatgttatttcctctatcggatctactatttcatttattggagttattatatttatctatattatttgagaagctataacatctaaacgattagttatattttctaaccaaatacctacctctattgaatgatttcaaaaattacccccagcagaacatagatattcagaactacc

;


END;

BEGIN CHARACTERS;
	TITLE  COII;
	DIMENSIONS  NCHAR=674;
	FORMAT DATATYPE = DNA GAP = - MISSING = ?;
	MATRIX
	Antiporus_blakei                  atggcaacatgatcaaatctaaatcttcaagatagagcctctcctttaatagaacaactaactttcttccatgatcacactctaataattttaaccataattacaattttagtgggatacctaatattttctctttttttcaataaatttattaaccgattcttacttgaaggtcaaactattgaaattgtatgaaccatcctccccgctattattttaattttcattgccctcccttccctccgacttctgtatcttttagacgaagtaagaaacccatgaattactctgaaatcaattggacaccaatgatactgaagatatgaatattctgattttaaaaaattagaattcgattcgtacataattcccagaaatgaacttcaagagagaagattccgacttttagatgtagacaaccgggtagtgttaccctttaactcacaaattcgaattttagtatctgctatagatgttctccattcatgaactgtcccatctttgggggtaaaaattgatgctacacccgggcgactaaaccaaactaatttttttataaaccgacccggattattctatggccaatgttctgaaatttgtggggcaaatcacagatttatgcctattgtcattgaaagagtgccgtctaatatttttattaactgaatttctaa
	Antiporus_femoralis               atggcaacatgatcaaacctaaatcttcaagatagcgcctctcctttaatagaacaactaacattctttcatgatcatactttaataattttaactataattacaattttagtaggataccttatattttctctcttttttaataaatttattaatcgattcttacttgaaggtcaaactattgaaattgtatgaactattttacctgcaattattttaatttttattgcccttccctcacttcgacttctttaccttttagatgaagtcagaaatccatgaattactctaaaatctattggtcaccaatgatactggagatacgaatattctgattttaaaaaattagaatttgattcatatataattcccaataacgaacttcaagaaagaggctttcgtctactagatgtagataatcgtgtagtattgccatttaattcccaaattcgaatccttgtatcagcaatagacgttcttcattcatgaactgttccatctcttggagtaaaaattgatgccacacccggtcgactaaatcaaactaacttttttataaatcgaccagggctattttatggtcaatgttcagaaatttgcggagcaaatcatagattcatgccaattgtaatcgaaagagtaccatcaaatatctttattaattgaatttctaa
	Amarodytes_sp.                    atgtcaacatgatctagattaaatcttcaagatagagcttcacccttaatagaacaattaacattctttcatgatcacactttaataattttaactataattactatacttgtaggttatttacttttttctctattttataataaatatattaaccgatttttactagaaggtcaaactattgaagtaatctgaactattcttccagcaattattcttatttttattgctctcccgtcacttcgcttactttacttactcgatgaaattagaaacccctgattaactctaaaaactataggacaccaatgatactgaagatatgaatattcagattttaaaaaattagaatttgattcttatataatcccatctaatgaactatcaaataatgaatttcgcttattagatgttgataatcgaattgtattaccttttaattcacaaattcgcataatagtttctgctatagatgttcttcactcttgaacaatcccctctttaggagtaaaaattgatgctacaccaggacgattaaatcaaactaatctatatataaaccgacctgggttattttatggacaatgttctgaaatttgtggagctaatcatagatttatacctattgtaattgaaagagtgcctactaatatctttattaattgaatttctaa
	Celina_hubbelli                   atggcaacatggtctaatttaaatcttcaagatagagcttctcccttaatggaacaattaactttttttcatgaccatacattaataattttaacaataattactattttagtaggatatttaatattttctctattttttaatcaatatattaatcgatttttattagaaggRcaaacaattgaagtaatttgaactattctacctgcaattattcttatttttattgcccttccatcactacgattattatatttactagatgaaattagaaatccatgattaacacttaaatcaattggtcatcaatgatattgaagatatgaatattctgattttaaaaaattagaatttgattcatatataatccaatctaatgaattacctaaaaatggatttcgtcttttagatgttgataatcgaattgttttaccWtttaattctcaaattcgaattttggttacagctatagatgtcttacattcatgaactattccatcattaggagtaaaaattgatgcaactcctggacgtttaaatcaaactaatttttttataaatcgaccgggattattttatggacaatgttcRgaaatttgcggagcaaatcatagatttataccaattgcagtggaaagagtaccaacaaatacttttattaattgaatttcaaa
	Celina_imitatrix                  atggcaacatgatctaacttaaacctacaagatagagcttcaccgctaatggaacaattaactttcttccatgatcatacattaataattttaacaataattactattttagtaggatatttattattttccttgttttttaatcaatatattaatcgatttttattagaaggacaaactattgaagtaatttgaactattttacccgctattattcttatttttattgctctcccatctttacgattattatatttattggatgaaatcagaaatccttgattaacccttaaatcaattggacaccaatgatattgaagatatgaatattcagattttaaaaaattagaatttgactcatatataacccaatcaaatgaattacctaaaaatggttttcgtcttttagacgttgataatcgaattatcttaccatttaactcacaaattcgaattctagtaacagcaatagatgttcttcattcatgaactatcccatctctaggagtaaaaattgatgcaacccccggacgattgaatcaaactaatttttttataaatcgaccaggattattttatggacaatgctctgaaatttgtggagctaatcatagatttataccaattgcagtagaaagagtaccaacaaatattttcattaattgaatatcaaa
	Chostonectes_gigas                atggcaacatgatccaatttaaatcttcaagatagagcctctcctttaatagaacaattaactttcttccatgaccacacactaatgattttaactataattactatattagttggatacctaatattttctttattctttaataaatatattaatcgatttttattggaaggacaaacaattgaagtaatttgaactattcttccagctattattttaatttttattgctttaccttctcttcgtttactttatcttcttgatgaaattagaaacccatgactaacacttaaatctattggtcatcaatgatactgaagctatgaatactcagattttaaaaaattagaatttgattcttatataatcccctcaaatgaacttcaaaataacatattccgactattagatgttgacaatcgggtagtattgcccttcaattctcaaattcggattttagtaactgctatagatgtacttcattcatgagctgtgccatctttaggtgtaaaaattgatgcaactcctggacgtttaaaccaaacaaatttctttatgaatcgaccaggtttattctttggacagtgttcagaaatttgtggcgcaaatcatagttttatacccattgttattgaaagaaccccaaccaatac---------------------
	Chostonectes_nebulosus            atggcaacatgatcaaacctcaaccttcaagatagagcatcgcctctaatagaacaacttacattttttcatgaccacaccttgataattctcactataattaccatcctagtaggatatcttttattttctctaatttttaataaatatattaatcgatttcttttagaaggtcaaacaattgaagtaatctgaacgattctcccagcaatcattctaatttttattgccctcccctctctccgccttctttacttactagatgaaattagaaacccatgactaactcttaaatctattggtcatcaatgatattgaagttatgaatattctgattttaaaaaacttgaatttgattcatatatggtccccctcaatgaacttcaaataaatggatttcgtttattagatgtagataatcgcgtaattttaccatttaattcccaaattcgaattttagttactgctatagatgtcttacattcctgaactatcccatctttaggggtaaaaattgatgccaccccaggtcgactaaatcaaaccaatttcttcataaaccgaccaggcttattttttggccaatgttcagaaatctgcggggctaatcatagatttatacccattattattgaaagaacaccaactaatgtttttattaattgaattcacaa
	Canthyporus_parvus                --------------------------------------------------------------------------------------------------------------------------------------------------------------------------------------------------------------------------------------------------------------------------------------------------------------------------------------------------------------------------------------------------------------------------------------------------------------------------------------------------------------------------------------------------------------------------------------------------------------------------------------------------------------------------------------------------
	Coelambus_semivittatus            atggcaacatggtctaatctaaatttacttgatagagcatcccctctaatagaacaattaacgttttttcatgatcacacactaataattctaactataatcacaattttagtagggtaccttatattttccctattttttaataaatttattaatcgttttctattagaaggacaaactattgaagtaatttgaactattttaccagctattattttaatttttattgctttaccttctttacgtcttctctatcttcttgatgaaattagaaatccgtgattgaccttaaaatctattggtcaccagtgatattgaagttatgaatattcagattttaaaaaattagaatttgattcttatatgaccccaacaaatgatcttgcaaagaatgaatttcgtctattagatgtggataatcgagtaatcctacctttaaactctcaaatccgtattttagtaactgcaatagatgtattacattcatgaacaattccatctttaggagttaaaattgatgcaactcccggacgactaaatcaaacaaatttttttattaatcgtccaggtttattttatgggcaatgttctgaaatttgcggggctaatcatagatttatacctattgttattgaaagagtaccaaccaatatttttattaactgaatttcaaa
	Desmopachria_convexa              atggcgacatgatctaatttaaaccttcaagatagtgcctcccctttaatagaacaactcacattttttcatgatcatacccttataattttaactataattactcttttagtaggatacttaatattttctcttttttttaataaatatattaatcgatttttattagaaggtcaaactattgaaattatttgaacaattttaccagctattattttaatttttattgcWcttccttctttacgattactctatttattagatgaaattagaaatccttgattaactttaaaatcaatcggtcaccaatgatattgaaaatatgaatattcagattttaaaaaaattgaatttgattcttatataaccccctcaaatgaattaaaaaataatgaatttcgtttattagatgtagataatcgaattgttttaccttttaattcccaaattcgtgttttaattactgcaatagatgttcttcattcatgagcagtaccttctttaggagtaaaaattgatgcaactccaggccgtttaaaccaaacaaatttatttataaatcgacctgggttattttatgggcaatgttcagaaatttgcggagcaaatcatagatttatacctattgttattgaaagagtaccttcaaaaatttttatcaattgaattaataa
	Ereboporus_naturaconservatus_     atggcaacatgatcaaatttaaaccttcaagatagagcctctcctttaatagaacaattaaccttttttcatgaccatactttaataattttaacaataattacagttttagtgggatatttaatattctcattattttttaataaatttattaatcgttttttattagaaggtcaaactattgaagtaatttgaactattttaccaacaattattttaatctttattgccctcccttctcttcgccttctttatcttttagatgaaattagaaatccttgattaactttaaaatcaattggtcatcaatgatattgaaaatatgaatattcagactttaaaaaacttgaatttgattcttatataatcccctctaatgaactctcagaaaatgaatttcgactattagatgtagataatcgtgtaattcttccatttaattctcaaattcgaatcttagtttcagctatagatgtccttcattcatgaactattccctctttgggagtaaaaattgatgctactcctggacgattaaatcaaacaaacttctttattaatcgaccaggattattttttggacaatgttcagaaatttgtggaataaatcatagatttatacctattgtaattgaaagagttcctacaaattattttatcaattgaatttcaaa
	Graptodytes_ignotus               atggcaacatgatctaatttaaatctccaagatagagcctcaccactaatagaacaattaactttctttcatgaccatactttaataatcttaactataattacaattttagtgggttatttaatattttctttattttttaataaatatattaatcgattactattagaaggtcaaacgattgaagttatttgaactattctcccagcaattattttaatttttattgcattaccttctctccgtcttttatatttattggatgaaattagaaatccctgattaactttaaaatctattggtcatcagtgatactgaagatatgaatattcagattttaaaaaattagaatttgattcatatataaccccctcaaatgaattgccgattaatggatttcgtttactagatgttgataatcgagtaattcttccatttaattcccaaattcgaattttagtttcagctatagatgtattacattcatgaacaattccttccttgggagtaaaaattgatgctactcctggacgattaaatcaaactaatttttttataaatcgacctggaatattcataggacaatgttcagaaatttgtggagcaaatcatagatttatacctattgtaattgaaagagtccctaccaaaatcttcattaattgaatttacaa
	Heterosternuta_pulcher            --------------------------------------------------------------------------------------------------------------------------------------------------------------------------------------------------------------------------------------------------------------------------------------------------------------------------------------------------------------------------------------------------------------------------------------------------------------------------------------------------------------------------------------------------------------------------------------------------------------------------------------------------------------------------------------------------
	Haideoporus_texanus               atggcaacatggtccgacttaaacttacaagatagagcttccccattaatagaacaactaaccttttttcatgaccatactctaataattttaaccataattactgttctagtcagatatttaatattctccctattctttaataaatatattaaccgttttcttctcgaaggccaaataattgaagtaatttgaactattttaccagctattatcttaatttttattgcactcccatcattacgtttattataccttcttgatgaaatcagaaatccttgattaactctaaaatctatYggacatcaatgatattgaagttatgaatactctgactttaaaaaattagaattcgactcatatataattccctctaatgaattaaaaattaatgaatttcgtcttcttgatgtagataatcgtgtaattctcccatttaactctcaaattcgtattttagtatctgctatagatgttctccattcttgaacagtcccttcattaggagtaaaaattgatgcaattcctgggcgattaaatcaaactaatttttttataaaccgtccaggtttattttatggacaatgctcagaaatttgtggaactaatcacagatttataccaattgtaattgaaagaacgccaaccaatacttttataaattgaatctccaa
	Hydrocolus_paugus                 atggcaacatgatctgatttaaacttacaaaatagagcttctccattaatagaacaattaacattttttcatgaccatactttaataattttaacaataattaccttattagttggatatttaatattttctctattttttaataaatatattaatcgatttttacttgaaggacagacaattgaagtaatttgaacaattcttccagctattattttaatttttattgcccttccctctttacgtttattatatttattagatgaaattagaaatccctgattaaccttaaaatctattggtcatcagtgatattgaagatatgaatactcagattttaaaaaattagaatttgattcctatataattccaacaaatgaactaaaattaaatgaatttcgattattagatgttgataatcgagtaattttaccattcaattcacaaattcgtattttagtttcagctatagatgttcttcattcttgaacaattccatccttaggagtaaaaattgatgcaacccccggacgattaaatcaaactaatttttttataaatcgaccaggattattttatggtcaatgttcagaaatttgtggggccaatcatagatttatacctattgtaattgaaagaattccaacaaatatttttattaattgaatttctaa
	Hyphydrus_elegans                 atggcaacatggtcggatctaaatctccaagatagagcttctccattaatagaacaattaacctttttccatgatcatacattaataattttaacaataattacaattttagttggatatttaatattttcactattttttaacaaatatattaatcgatttttactagaaggtcagactattgaagtaatttgaactattcttcccgctattattttaatttttattgcattaccttcccttcgattattataccttcttgatgaaattagaaatccttgattaacattgaagtctattggaaatcaatgatattgaagatatgaatattcagactttaaaaaaattgaatttgattcttatataattccatctaatgaattaaaacccaatgaatttcgattattagatgttgataatcgaattattcttccctttaattctcaaattcgtattttagtttctgctatagatgttcttcattcatgaacaattccttctttaggagtaaaaattgatgcaactccaggacgtttaaatcaaacaaatttttttataaatcgaccgggattattctatggacaatgttcagaaatctgtggagcaaatcacagatttatacctattgttattgaaagagtaccgacaaacacatttattaattgaatctctaa
	Hyphydrus_excoffieri              atggcaacatggtcagatctaaaccttcaagacagagcctccccactaatagaacaactcacattttttcatgatcatacattaataattttaactataattacaatcttagtgggatatttaatattttctctattttttaataagtatattaatcgatttttgttagaaggtcaaacaattgaagttatttgaactattctcccagctattattctaatttttattgctttaccgtctcttcgattattataccttttagatgaaattagaaatccctgattaacattaaagtctattggtcaccaatgatactgaagatacgaatactccgatttcaaaaaaattgaatttgactcatatataatccctcttaatgaattaaaaataaatgaatttcgcctattagatgttgataatcgaattattcttccctttaattcccaaatccgaattttagtttctgctatggacgttcttcactcatgaactattccttcattaggtgtaaaaattgatgcaactcctggtcgtttaaatcaaaccaatttttttataaatcgacctggcttattttatggacaatgttctgaaatctgtggagccaaccacagatttatacccattgttattgaaagagtgcctactaataattttattaaatgaatttcaaa
	Herophydrus_inquinatus            atggcaacatgatctaatcttaatcttcaagatagagcttcacctctaatagaacaactaaccttttttcatgatcatactttaataattcttactataattactattttagtaggatatttattattttctttattttttaacaaatatattaatcgatttttattagaaggacaaacaattgaagtaatttgaactattttaccagcaattattttaatttttatcgctttaccatctcttcgacttttatatttattagatgaaattagaaatccgtgattaacccttaaatcaattggacatcaatgatattgaagctatgaatattctgactttaaaaaattagaatttgattcatatataattcctagaaatgaactccccgataatggatttcgattattagatgttgataatcgagtaattttacctctaaactctcaaattcgtattcttgttactgcaatagacgttcttcattcatgaactattccctctctaggagtaaaaattgatgcaacccccggtcgattaaaccaaacaaacttttttattaatcgaccaggattattttatggtcaatgttcagaaatttgtggggcaaatcacagttttatacctattgtaattgaaagtgttcctacaaatatttttattaattgaatttcaaa
	Hygrotus_acaroides                atggcaacatggtctaatttaaatcttcaagatagagcctcacctttaatagaacaattaatattttttcatgatcatactttaataattttaactataattactattttagtgggttatttattattttctctattttttaataaatatattaatcgatttttactagaaggacaaacaattgaaattatttgaactattttacccgcaattattctaatttttattgctttaccatctttacgattactttatttacttgatgaaattagaaatccatgattgacacttaaatcaattggacatcaatgatactgaagttatgaatattcagattttaaaaaattagaatttgattcatatataattcctattaatgaaataaaaactaattcattccgactactagatgtagataatcgagtaattttaccaataaattcccaaattcgaattttagtaacagcaatagacgttcttcattcatgaacaatcccatccctaggagtaaaaattgatgcaactccaggacgattaaatcaaactaatttttttataaatcgaccaggattattttatggccaatgctcagaaatttgtggagctaatcatagatttatacctattgtaattgaaagaattcctacaaatatatttattaaatgaatctctaa
	Hydrovatus_pustulatus             atggcaacgtgatcaaatttaaatcttcaagatagagcctctcctttaatagaacaattaacattttttcacgatcatactttaataattttaacaataattacaattttagttggatatttaatattttctcttttttttaataaatatattaatcgatttcttcttgaaggtcaaacaattgaagtaatttgaactattctcccagcaattattttaatttttattgctcttccatctctacgacttttatatttacttgatgaaattagaaatccatgattaactttaaaatctattggtcatcaatgatattgaagatatgaatattcagattttaaaaaattagaatttaattcatatataattccctctaatgaattaaaaaataatgaatttcgattattagatgttgataatcgaattattttaccttttaattctcaaattcgtattattattacagctatagacgttctccattcatgaactatcccttccttaggagtaaaaattgatgcaactccaggtcgattaaatcaatccaattttttcataaatcgacctggtttattctatggacaatgttcagaaatttgtggaacaaatcatagatttatacctattgttattgaaagagttccctcaaatatttttattaaatgaatttctaa
	Hydroporus_angustatus             atggcaacatgatcggatttaaatttacaaaatagagcttccccattaatagaacaattaactttttttcatgaccatactttaataattctaacaataattactttattagtaggatatttaatattctctttattttttaataaatatattaatcgatttttattagaaggtcaaacaattgaagtaatttgaacaattttaccagctattattttaatttttattgctcttccctctcttcgtcttttatatttattagatgaaattagaaatccatgattaacattaaaatctattggacatcaatgatattgaagttatgaatattctgattttaaaaaattggaatttgattcctatataattccaactaatgaacttaatataaatgaatttcgattattagatgttgataatcgagtaattttaccatttaattcccaaattcgtattttagtttctgctatagatgttcttcattcttgaacaattccttctctaggagtaaaaattgatgctacccctggacgattaaatcaaactaatttttttataaatcgacctggattattttatggacaatgctcagaaatttgtggagctaaccatagatttatacccattgtaattgaaagagttccaacaaatatcttcattaaatgaatttctaa
	Hydroporus_palustris              --ggcaacatgatctgatttaaatctacaaaatagagcctccccattaatagaacaactaactttttttcatgatcataccctaataattttaactataattactttactagtgggatatttaatattttctttattttttaatatatatattaatcgatttttattagagggacaaacaattgaagtaatttggactattctgcccgctattattttaatttttattgcattaccctcacttcgattactatatctacttgatgaaattagaaatccctgattatcattaaaatctattggacatcaatgatattggagatatgaatattcagattttaaaaaattagaatttgattcttatataatcccgacaaatgaattaaatttagatggatttcgacttttagatgttgataatcgggtaatcctaccttttaattcccaaattcgtattttagtaactgcaatagatgtacttcattcttgaactattccttcattaggagttaagattgatgcaaccccaggacgattaaatcaaactaatttttttattaatcgtccaggattattttatggacaatgttctgaaatctgtggagcaaatcatagatttatacccattgtaattgaaagtgtaccaactaatatttttattaattgaatttcaaa
	Psychopomporus_felipi             --------------------------------------------------------------------------------------------------------------------------------------------------------------------------------------------------------------------------------------------------------------------------------------------------------------------------------------------------------------------------------------------------------------------------------------------------------------------------------------------------------------------------------------------------------------------------------------------------------------------------------------------------------------------------------------------------
	Laccornis_difformis               atggcaacatgatctaatttaaaccttcaagatagagcttcccccctaatagaacaacttacattttttcatgatcataccctaataattttaactataattactatcctagtaggatatttaatattttcactattttttaataaatatattaaccgatttttattagagggacaaactatcgaagtaatttgaacaattttaccagctattattttaatttttattgccctcccatcccttcgtttattatatctattagatgaaattagaaatccttgattaacccttaaatcaattggacatcaatgatattgaagttatgaatactcagattttaaaaaattagaatttgattcatatataaccccaacaaatgaattatcaaaaaatggttttcgtttattagatgtagataatcgaattattttaccatataattcccaaattcgaattattgtttctgcaatagatgtattacactcatgaacgattccatcattgggggtaaaaattgatgcaacaccaggacgattaaatcaaactaatttttttataaatcgaccgggtttattttatggacaatgttcagaaatctgtggagcaaatcatagatttatacctattgtaattgaaagagtaccggcaaatattttcattaaatgaatttctaa
	Laccornellus_lugubris             --------------------------------------------------------------------------------------------------------------------------------------------------------------------------------------------------------------------------------------------------------------------------------------------------------------------------------------------------------------------------------------------------------------------------------------------------------------------------------------------------------------------------------------------------------------------------------------------------------------------------------------------------------------------------------------------------
	Liodessus_affinis                 atggcaacatgatcagaaatttctcttcaagatagagcttcccctttaatagaacaattaacattttttcacgatcacacattaataattttaacaataattacaattttagttggatatttaatattttccttattttttaataaatttattaatcgatttttattagaaggacaaactattgaagtaatttgaactattttaccagctattattttaatttttattgctttaccatctttacgattattatatctactagatgaaattagaaatccttgattgacactaaaatctttaggacatcaatggtactgaagttatgaatactcagattttaaaaaattagaatttgattcatatataattccaaccaatgaacttcaaaatgatggctttcgtcttctagatgtagataatcgaattattttaccatttaattctcaaattcgtgttcttgtatcagctatagatgttcttcattcatgaactgtcccatctttaggagtaaagattgatgcaactccgggacgattaaatcaaactaatttatttataacacgtccaggattattttatggtcaatgttcagaaatttgtggagcaaaccatagatttatacctattgttattgaaagagtgccttcaaatacatttattaattgaatctctaa
	Megaporus_howittii                atggcaacatgatctaatttaaatcttcttgatagagcctctcccctcatagaacaattaaccttctttcatgatcatactttaataattctaactataattactatcttagttggatatctaatattttctttattttttaataaatatattaatcgattcttactagaaggacaaactattgaagtaatttgaactattcttccagcaattattttaatttttattgctctcccatctttacgattactttatttactcgatgaaattagaaatccctgattaaccctaaagtcaatcggacatcaatgatactgaagttatgaatattcagattttaaaaaactagaattcgattcatatataattcccacaaatgaactacaggataatagatttcgattactagatgttgataaccgagtagttttaccatttaattcccaaattcgaatcctagtatctgctatagatgttcttcattcatgaacagtcccatctttaggagttaaaattgatgctacccctggacgattaaatcaaactaatttttttataaaccgacctggattattctatggacaatgttcagaaatttgtggagcaaatcacagtttcataccaattgttattgaaagaactcccactaatacttttatcaactgaatttctaa
	Megaporus_hamatus                 atggcaacatgatctaatttaaatcttcttgatagagcctctcccctcatagaacaattaaccttctttcatgatcatactttaataattctaactataattactatcttagttggatatctaatattttctttattttttaataaatatattaatcgattcttactagaaggacaaactattgaagtaatttgaactattcttccagcaattattttaatttttattgctctcccatctttacgattactttatttactcgatgaaattagaaatccctgattaaccctaaaatcaatcggacatcaatgatactgaagttatgaatattcagattttaaaaaattagaattcgattcatatataattcccacaaatgaactacaggataatagatttcgattactagatgttgataaccgagtagttttaccatttaattcccaaattcgaatcctagtatctgctatagatgttcttcattcatgaacagtcccatctttaggagttaaaattgatgctacccctggacgattaaatcaaactaatttttttataaaccgacctggattattctatggacaatgttcagaaatttgtggagcaaatcacagtttcataccaattgttattgaaagaactcccactaatacttttatcaactgaatttctaa
	Methles_cribratellus              atggcaacatgatcaaattttaaccttcaagacagagcttcgcccctaatagaacaactcaccttcttccacgaccacacactaataattttaaccataattactatcttggtaggatatcttttattctccttattcttcaataaatttattaaccgcctccttctcgaaggtcaaaccattgaagtagtttgaactattctcccagctatcattttaatttttattgccctcccctcacttcgtttactttacttacttgacgaaattagaaatccatgattgactcttaaatctattggtcatcagtgatactgaagttatgagtattcagattttaaaaaaactgaatttgactcatatataatccccactaatgaactcccacaaaatggatttcgcctattagatgtagacaaccgaatcgttcttccctttaattcccaaatccgtattttggttaccgcaatagatgtaatccactcatggactatcccgtctctaggtgtaaaaattgatgcaactcccgggcgactaaaccaatctaatttttttataaatcgaccaggactattcttcggtcaatgttcagaaatttgtggagcaaaccatagattcatacctattgttattgaaagagtaccaacccaaactttcattaattgaatctcaaa
	Microdytes_svensoni               --------------------------------------------------------------------------------------------------------------------------------------------------------------------------------------------------------------------------------------------------------------------------------------------------------------------------------------------------------------------------------------------------------------------------------------------------------------------------------------------------------------------------------------------------------------------------------------------------------------------------------------------------------------------------------------------------
	Nebrioporus_rotundatus            --------------------------------------------------------------------------------------------------------------------------------------------------------------------------------------------------------------------------------------------------------------------------------------------------------------------------------------------------------------------------------------------------------------------------------------------------------------------------------------------------------------------------------------------------------------------------------------------------------------------------------------------------------------------------------------------------
	Neoporus_mellitus                 atggcaacatgatcagacctaaacttacaagacagagcttcccccttaatagaacaactaatattttttcatgatcatacattaataattctagcaataattacaattctagtggggtacttaatgttctccctattttttaataaatatatcaatcgatttttattagagggacaaaccattgaagtaatttgaacaattctgccagcaattattttaatttttattgctctaccatcattacgccttttatacttattagatgaaattagaaacccttgattgactcttaaatctattggacaccaatggtattgaagttatgaatattcagattttaaaaaactagaattcgattcttacataattccacctaatgaacttaaaattaatgaatttcgacttttagatgttgataatcgagtagttttaccatttaactcccaaattcgaattctagtatcagcaatagatgtacttcattcttgaacaatcccctccctgggcgttaaaattgatgcgaccccggggcgcttaaatcaaacaaatttttttataaatcgcccaggtcttttttatggacaatgttcagaaatctgtggggctaaccatagatttatacctattgttattgaaagaactacaactaaaaattttatcaattgaatttctaa
	Necterosoma_susanna               atggcaacatgatctactttaaatcttcaagatagagcttcccctttaatagaacaattaacattcttccatgaccatactttaatgattctgaccataattacaattctagtagggtatttaatgatttccctatttttcaataaatttattaaccgatttcttctagaggggcaaactattgaaattatttgaactattcttccagctattattttaatttttatcgccctcccatctttacgattattatacctactagatgaaattagaaatccttggctaactcttaaatctatcgggcatcaatgatactgaagttatgaatattcagattttaaaaaactagaatttgattcatatataatcccatctaatgaacttcaagaaaacagctttcgtctattagatgtagataatcgagttattcttccttttaactctcaaattcgaattctagtttctgcaatagatgtacttcattcatgaactatcccctctttaggagtaaaaattgatgctacccctggtcgtctaaatcaaactaatttttttataaatcgacccgggttattttatggacaatgttcagaaatttgtggggcaaatcatagatttatacctattgtaattgaaagagtaccaacaaatatttttattaaatgaatctctaa
	Necterosoma_undecimlineatum       atggcaacatgatctactttaaatcttcaagatagagcttcacctttaatagaacaactaacattttttcatgatcataccttaataattctaactataattacaattttagttggatacttaataatttctttattttttaataaatttattaatcgatttcttctagaagggcagactattgaagtaatctgaactattctaccagctattattttaatttttattgccctcccatctttacgattattgtacctattagatgaaattagaaatccttgattaactcttaaatctattggacatcaatgatattgaagttacgaatattcagactttaaaaaattagaattcgactcatacataatcccatctaatgagctccaagaaaatagctttcgtttactagatgtagataatcgagtaattttaccctttaattctcaaattcgtattttagtctcagctatagacgttttacattcatgaactatcccctctttgggtgtgaaaattgatgccaccccaggtcgtttaaatcaaaccaatttcttcataaatcgcccaggattattttatggccaatgttcagaaatttgcggggctaatcatagatttatacctattgtaattgaaagagtgccaacaaacatttttattaaatgaatttctaa
	Oreodytes_congruus                atggcaacctgatctaatttaaatcttcaagatagagcatcccccttaatagaacaactcacattctttcacgaccataccttaatgattttaactataattacaattttagtgggatacctaatattttctttattttttaataaatatattaatcgattccttttagaagggcaaactattgaagtaatttgaacaattctaccagccattattttaatttttattgctcttccatctcttcgattactatatctattagatgaaattagaaacccatgattaactctaaaatcaattgggcaccaatgatattgaagttatgaatattcagattttaaaaagctagaatttgattcttatataatccctactaatgaactttctgaaagaggatttcgtttattagatgttgacaaccgagtaaccttaccttttaattcccaaattcgaattttagtttctgctatagatgtcttacattcatgaacaatcccatccttgggggtaaaaattgatgcaactccagggcgattaaatcagactaattttttcatcaatcgaccggggttattttatggacaatgttctgaaatttgtggggctaatcatagatttatacctatcgtaattgaaagagtacctacaaacaatttcattaattgaatttctaa
	Oreodytes_quadrimaculatus         atggcaacctgatcaaatctaaatctacaagatagagcatcccctctaatagaacaactaaccttttttcatgatcatacattaataattctaaccataattactatacttgtaggatatttaatattttctttatttttcaataattacattaaccgatttctattagaaggacaaacaattgaagtaatctgaacaattttaccagctattatcttaattttcattgcccttccttcattacgacttctttatctattagatgaaatcagtaatccttgattaactttaaaatcaattggtcaccaatgatactgaagctatgaatattcagattttaaaaaattagaatttgattcatatataatcccctctaatgaattattaaataatggatttcgtttattggatgtagataatcgagtaattctaccatttagatctcaaattcgaattattgtatctgctatagatgtcttacactcatgaactatcccttccttaggagtaaagatcgatgctactcccggacgtttaaatcaaacaaatttttttataaatcgacctggattattttatggacaatgctcagaaatttgtggggcaaatcacagatttatacctattgtaattgaaagagtccctactaatacatttattaattgaatttataa
	Oreodytes_scitulus                atggcaacttgatcaaatttaaacttacaagatagagcttcccctttgatagaacaattaactttttttcatgatcatacattaataattctgacaataattacaattctagtaggatatttaatattttctttattttataataaatatattaatcgatttttattagaaggacaaactattgaagtaatttgaactattctaccagcaattattttaatttttattgctctcccatccttacgattattatatcttctggatgaaattagaaatccttgattaactttaaaatctattggacatcaatgatattgaagctatgaatactctgatttcaaaaaacttgaatttgactcctatataattcccattaatgaactgtcagaaagaggattccgtttattagatgtagataatcgagttgttttaccatttaattcacaaattcgaattctggtttcggctatggatgttcttcattcatgaactatcccgtcattaggggtaaaaattgatgctacccccggtcgattaaatcaaacaaatttctttataaaccgacctggattattttatggacaatgttcagaaatttgtggtgcaaatcacagatttatacctattgtaattgaaagagttccaactaatgtatttattaactgaatttctaa
	Peschetius_quadricostatus         atgtcaacatgatctaatttaaatctccaagatagagcctcccccctaatagaacaacttatattttttcatgatcataccttaatgattcttactataattaccctattagttggatacttactattttcactcttttttaataaatttattaatcgttttttattagaaggacaaacaattgaagtaatttgaactattctaccagctattattttaatttttattgccctcccctcattacgattactctatttacttgatgaaattagaaatccttgattaaccttaaaaactataggacatcaatgatactgaagttatgaatattctgatttcaaaaaattagaatttgattcatatataattcccactaatgaactccaaaataaagaatttcgtctattagatgttgataatcgaattatcctaccttttaactctcaaattcgaattttagtttctgcaatagatgttcttcattcttgaacaatcccatccctaggagtaaaaattgatgctacacctggacgtcttaatcaaacaaatttatttataaaccgaccaggacttttctatggacaatgctctgaaatctgtggggctaaccatagatttatacctattgtaattgaaagagttccaacaaatgtttttattaactgaatctcaaa
	Nebrioporus_clarkii               --------------------------------------------------------------------------------------------------------------------------------------------------------------------------------------------------------------------------------------------------------------------------------------------------------------------------------------------------------------------------------------------------------------------------------------------------------------------------------------------------------------------------------------------------------------------------------------------------------------------------------------------------------------------------------------------------
	Queda_youngi                      --------------------------------------------------------------------------------------------------------------------------------------------------------------------------------------------------------------------------------------------------------------------------------------------------------------------------------------------------------------------------------------------------------------------------------------------------------------------------------------------------------------------------------------------------------------------------------------------------------------------------------------------------------------------------------------------------
	Rhithrodytes_sexguttatus          atggcaacatgatcaaacttaaacctccaagacagagcctccccgttaatagaacaactaacctttttccatgatcatacattgataattttaactataatcactattttagtgggatatttaatattttctttattttttaataaatttattaatcgttttcttctagaaggacaaacaatcgaggttatttgaacaattcttcccgcaatcattttaatttttattgcccttccttctcttcgattattatatttactcgatgaaattagaaacccttgattaactctaaaatctattggtcatcaatgatattgaagttatgaatactctgattttaaaaaattagaatttgattcatatataatcccctttaacgaactttctgaaaatgggtttcgcctattagatgtagacaaYcgagttattctcccatttaattctcaaattcggattttagtttctgctatagatgttcttcattcctgaacaatcccatcactgggagtaaaaatcgatgcaaccccagggcgactaaatcaaacgaacttttttataaatcgaccRggattattttacggtcaatgctcagaaatttgcggggctaatcatagctttataccaattgtRattgaaagagttcctacaaatatttttattaattgaatctcaaa
	Sanfilippodytes_sp.               atggcaacatgatctaattttaatatacaagatagagcctcccctctaatagaacaacttacattttttcatgatcatactttaataattttaacaataattactattttagtgggatatttgatattttccctatttttaaacaaatatattaaccgattcttattagaagggcaaactattgaagtaatctgaactatcttacccgctattattttaatttttattgctttaccatcccttcgtcttttatatcttttagatgaaattagaaacccttgattaactttaaaatcaattggtaatcaatgatattgaagctatgaatattcagattttaaaaaattagaatttgattcctatataattcctattaatgaattagaacaaaacggatttcgattattagatgttgataaccgagtagtactacccctaaatactcaaattcgaattttagtaactgctatagatgttttacactcttgaacaatcccttcattaggggtaaaaattgatgcaacccccggacgtttaaatcaaactaacttttttataaatcgcccaggattattttatggtcaatgctcagaaatttgcggagcaaatcatagatttatgcctattgttattgaaagaattccaacaaacacttttattaactgaattacaaa
	Stictonectes_optatus              atggcgacatgatccaattttaatctacaagacagagcctcacccttaatagaacaattaacattcttccacgatcatactataataattttaacaataattactatactagtaggatacttaatattttccttatttagaaataaatttattaatcgtttcctgctagaaggacaaacaatcgaagtaatttgaactattctacctgcaattatcttaatttttattgccctcccatctttacgacttttatatttgcttgatgaaatcagaaacccatgattgactttaaaatcaattggccaccaatgatattgaagttacgaatattcagattttaaaatattagaatttgattcatatataacccccaccaacgatcttaatgaaaatggattccgacttctagatgtagacaatcgagtagtaattccttttcattcacaaattcgaattttagtatctgctatagatgttttacattcatggactgtgccctctttaggagtaaaaattgatgcaactccaggacgattaaaccaaactaatttttttattaatcgacctggtttattttatgggcaatgttcagaaatttgcggggctaaccatagatttataccaattgttattgaaagagtaacaacaaatatatttatcaattgaatttctaa
	Stictonectes_rufulus              atggcgacatgatccaattttaatcttcaagacagagcctcacccttaatagaacaactaactttctttcacgaccatactataataattttaacaataattaccatattagtaggatacttaatattttctttatttagaaataaatttattaatcgtttcttactagaagggcaaacaattgaagtaatttgaactattctacctgcgattattttaatctttattgccctcccatctttacgacttttatacttacttgacgaaattagaaatccatgattaaccttaaaatctattggccaccaatgatattgaagttacgaatactcagactttaaaatactagaatttgattcatacataacccctaccaacgaacttaatgaaagtggatttcgactattagatgtagacaatcgtgtagtaatcccttttcattcacaaattcgaattttagtatctgctatagatgttttacactcatggactattccctctttaggggtaaaaattgatgcaactccaggacgattaaaccaaactaattttttcattaatcgacctggtttattttatgggcaatgctcagaaatttgtggagctaaccatagattcatgccaattgttattgaaagagtaacaacaaatatatttattaactgaatttctaa
	Sternopriscus_tasmanicus          atggcaacatgatcaaatttaaatcttcaagatagagcctcacccttaatagaacaattaaccttttttcacgatcatactctaataattttaactataattacaattttagtagggtatctattattttcattattttttaataaatttattaatcgattcttattggaggggcaaactattgaaattatttgaactattctcccagctattattcttatttttattgctctcccctctcttcgtctattatatatacttgatgaaattagaaacccatgactaactttaaaatctattggacatcaatgatattgaagatatgaatattcagattttaaaaaattagaatttgattcttatataattccctctaacgagcttcaagaaaatagatttcgtctattagacgtggataatcgtgtagtattaccctttaactcccaaattcgaattttagtttccgctatagacgttcttcactcatgaactgtaccttcattaggtgtaaaaattgatgctactcccgggcgattaaatcaaactaatttttttataaatcgaccggggttattttttggtcaatgttcagaaatttgtggggcaaatcatagttttataccgattgtaattgaaagagtacccactataaacttcattaaatgaatttcaat
	Stictotarsus_roffii               atggcaacttgatctaatttaaatcttcaagatagagcttcaccactaatagaacaattaaccttttttcatgatcatacactaataattttaacaataattactattcttgtaggatatttaatattttcattattttttaataaatacatcaatcgatttttattagaaggccaaactattgaagtaatttgaactattttacccgctattattttaatttttattgccctcccttctttacgactactttatcttttagatgaaattagaaacccatgattaacactaaaatctattggccatcaatgatattgaagatatgaatattcagactttaaaaaacttgaatttgattcttatataatcccctctaatgaattaatagaaaatggttttcgtcttttagatgtagataatcgagttattctaccctttaactcacaaattcgtattattgtatctgctatagatgttttacattcatgaacaattccttccttaggagtaaaaattgatgccacccccggacgattaaatcaaaccaatttctttataaatcgacctggcctttttttcggtcaatgttcagaaatctgtggggcgaatcatagattcatacctattgttattgaaagtactcccactaacatatttattaactgaatttctaa
	Stygoporus_oregonensis_DNA4820    atGGCAACATgatcaAATTTaaatctTcAAGATAGAgcctctccttTAATAGAACAATTAACCTTTTTTCATGATCATACCCTAATAATCTTAACAATAATTACTATTcTTGtTGGATATTTAATATTCTCTCTATTTTTTAATAAATTTATTAATCGATTTCTTTTAGAAGGACAAACTATTGAAGTAATTTGAACAATCCTCCCTGCTATTATCTTAATTTTTATTGCCCTTCCTTCCCTTCGTCTTCTTTATCTCTTAGACGAAATCAGAAATCCTTGATTAACTTTAAAATCAATTGGTCATCAATGATACTGAAGATATGAATACTCAGACTTTAAAAAACTTGAATTCGACTCCTATATAATCCCCTCAAACGAACTTTCAAATAATGGATTTCGATTATTAGATGTTGATAACCGAGTTATTTTACCTTTTAATTCTCAAATTCGAATCATTGTTTCTGCTATAGATGTCCTTCATTCATGAACTATCCCTTCATTAGGAGTAAAAATTGATGCCACTCCCGGACGATTAAATCAAACTAATTTTTTTATTAATCGACCAGGATTATTTTTTGGACAATGTTCAGAAATCTGTGGAGcaaatcATAGATTTATACCAATTGtaattgaaAGAgttCCCTCAAACtctttcattaactgaatttcaaa
	Stygoporus_oregonensis_KKDNA0345  atGGCAACATGATCAAATTTAAATCTTCAAGATAGAGCCTCTCCTTTAATAGAACAATTAACCTTTTTTCATGATCATACCCTAATAATCTTAACAATAATTACTATTCTTgttggaTATTTAATATTCTCTCTATTTTTTAATAAATTTATTAATCGATTTCTTTTAGAAGGACAAACTATTGAAGTAATTTGAACAATCCTCCCTGCTATTATCTTAATTTTTATTGCCCTTCCTTCCCTTCGTCTTCTTTATCTCTTAGACGAAATCAGAAATCCTTGATTAACTTTAAAATCAATTGGTCATCAATGATACTGAAGATATGAATACTCAGACTTTAAAAAACTTGAATTCGACTCCTATATAATCCCCTCAAACGAACTTTCAAATAATGGATTTCGATTATTAGATGTTGATAACCGAGTTATTTTACCTTTTAATTCTCAAATTCGAATCATTGTTTCTGCTATAGATGTCCTTCATTCATGAACTATCCCTTCATTAGGAGTAAAAATTGATGCCACTCCCGGACGATTAAATCAAACTAATTTTTTTATTAATCGACCAGGATTATTTTTTGGACAATGTTCAGAAATCTGTGGAGCAAATCATAGATTTATACCAATTGTAATTGAAAGAGtTCCCTCAaaCTctttcattaactgaatttcaaa
	Suphrodytes_dorsalis              atggcaacatggtctgatctaaacttacaaaatagtgcttctcctttaatagaacaattaaccttcttccatgatcataccctaataattcttactataattaccttattagtagggtatttaatattttctctattttttaacaaatatattaatcgatttttattagaaggtcaaacaattgaagttatttgaacaattcttcctgctattattctaatttttattgctttaccttccttacgtcttctttatcttcttgatgaaattagaaatccttgattaacattaaaatctattggacaccaatgatattgaagatatgaatattcggactttaaaaaattagaatttgattcttatataattcctacaaatgaattgaaaaataatgaatttcgattattagatgttgataatcgagttatcttaccctttaattcacaaattcgtattttagtttctgctatagatgttcttcattcttgaacaattccatctcttggtgttaaaattgatgcaaccccaggacgattaaatcaaacaaatttttttattaatcgtccaggattattctatggccaatgttcagaaatttgtggagctaatcatagatttatacctattgttattgaaagagttcctacaaatatctttattaactgaatttccaa
	Uvarus_baoulicus                  atggcaacatgatcagatatttctttacaagatagagcatctcctttaatagaacaattaactttttttcatgatcatactttaataattttaactataattacaattttagtaggatatcttttactctcattattttttaataaatttatcaatcgatttcttctagaaggacaaactattgaaattatttgaacaattttaccagctattattttaatttttattgcactaccttctttacgtctactatatcttttagacgaaattagaaacccttgattaactttaaaatcattaggtcatcaatgatattgaagatatgaatattctgattttaaaaaacttgaatttgattcttatataattcctaataatgaacttgaaataaatagatttcgtctattagatgtagataatcgaattattcttccattaaattcacaaattcgaattttagtttcagccctagacgttcttcattcttgaactattccctctctaggtgttaaaattgatgcaaccccgggccgtttaaatcaaactaatttatttataaaccgaccaggattattttatggtcaatgttcagaaatttgtggagctaatcatagatttatacctattgtaattgaaagagtcccatccaatatttttattaattgaatttctaa
	Vatellus_bifenestratus            atggcaacatgatctaatcttaatctacaagatagagcctccccactaatagaacaactaatattctttcatgaccatacacttataattttaacaataattaccttattagtagggtatcttatattttctttattttttaataaatatattaatcgatttcttttagaagggcaaactattgaagtaatctgaactattttaccagctattactctaatttttattgccctcccatccctacgattattatatttattagatgaaatcagaaatccatgattaacccttaaatccattggccatcaatgatattgaagttatgaatactctgattttaaaacagtagaatttgactcttatataacttctttaaaagaccttcctaaaaatggatttcgtcttttagatgtagataaccgagtaatcctacccttttattcacaaattcgtattctagtttctgcaatagatgttcttcattcatgaactatcccatctttaggagtaaaaattgatgcaactcctggtcgactaaatcaaacaaatttttttataaatcgatctggtttattctacggacaatgttctgaaatctgtggagcaaaccatagatttataccaattgtgattgaaagagttccaactaaatactttattaattgaattacaaa

;


END;

BEGIN CHARACTERS;
	TITLE  H3;
	DIMENSIONS  NCHAR=328;
	FORMAT DATATYPE = DNA GAP = - MISSING = ?;
	MATRIX
	Antiporus_blakei                  ttgcaaatttacaggtggcaaggccccgaggaaacagctggccacgaaggcggctcgcaagagcgcgcccgccaccggcggcgtcaagaaaccgcatcgttacaggcccggcacggtagcccttcgtgaaatccgtcgttaccagaagagcaccgaactcctgatccgcaaactgccgttccaacggttggtgcgtgagatcgcgcaggacttcaagaccgacctgcgtttccagtcgtccgccgtcatggctctgcaggaggcgagcgaggcctacctcgtcggcctgttcgaagacaccaacctgtgcgccatccacgccaagcgc
	Antiporus_femoralis               tcgcaagtctaccggtggcaaggccccgagRaaacagctggccacgaaggcggctcgcaagagcgcgcccgccaccggcggcgtcaagaaaccgcatcgttacaggcccggcacggtagcccttcgtgaaatccgtcgttaccagaagagcaccgaactcctgatccgcaaactgccgttccaacggttggtgcgtgagatcgcccaggacttcaagaccgacctgcgtttccagtcgtccgccgtcatggctctgcaggaagcgagcgaggcctacctcgtcggcctgttcgaagacaccaacttgtgcgccatccacgccaagcgt
	Amarodytes_sp.                    tcgcaaatcgacaggtggcaaggcgccgaggaaacagctcgccacgaaggccgctcgcaagagcgcgcccgcaaccggaggcgtgaagaaaccccatcgttacaggcccggcaccgtagcgctgcgtgagatccgccgttaccaaaagagcaccgaactcctcatccgcaagctgccgttccaacgtctggtccgcgagatcgcccaggacttcaagaccgacctccgcttccagagctcggccgtcatggcccttcaggaagccagcgaagcgtatcttgtcggtctgttcgaagacaccaacttgtgcgccatccacgccaagcgt
	Celina_hubbelli                   tcgcaaatccaccggtggcaaagccccgaggaaacagctcgccactaaagcggcacgtaagagcgcaccggcaaccggcggcgtgaagaaaccccatcgttacaggcccggaaccgttgccctgcgtgagatccgtcgctaccagaaaagtaccgaattgctgatccgcaagctgccgttccaacgtctcgtgcgtgagatcgctcaggacttcaagaccgacctgcgtttccagagctcggccgtgatggccctgcaggaggcgagcgaggcctacctcgtcggtcttttcgaagacacgaatctgtgcgcgatccacgcgaaacgc
	Celina_imitatrix                  tcgtaaatccaccggtggcaaggccccgaggaaacagctcgctacgaaagcggctcgcaagagcgcaccggcaaccggcggcgtcaagaagccccatcgttacaggcccggaaccgtcgctctccgtgagatccgtcgctaccagaaaagtaccgaattgctcatccgcaagctgccgttccaacgtctcgtgcgtgagatcgcccaggacttcaagaccgacctgcgtttccagagctcggccgtgatggccctgcaggaggcgagcgaggcctacctcgtcggtcttttcgaggacacgaacctttgcgcgatccacgctaaacgc
	Chostonectes_gigas                tcgtaagtcgaccggaggcaaagccccgaggaaacaactggcaacgaaggcagctcgtaagagcgcgcccgccaccggtggcgttaagaaaccacatcgttacaggcccggcacagtagctctgcgtgagatccgtcgttaccagaagagtaccgagctcttgatccgcaagctgccgttccaacggttagtgcgtgagatcgcgcaggacttcaagaccgacctccgtttccagagctcagccgtcatggcccttcaggaagccagcgaggcctacctcgtcggccttttcgaagacaccaacttgtgcgccatccacgccaagcgc
	Chostonectes_nebulosus            ttgtaagtcgaccggaggcaaggccccgagggaacagctggccacgaaggccgcacgtaagagcgctccggccaccggcggcgtgaagaaaccccatcgttacaggcccggcacggtagctctccgcgagatccgtcgctaccagaagagcaccgagctcctcatccgcaagctgcctttccaacggctcgtgcgtgaaatcgcgcaggacttcaagaccgacttgcgtttccagagctcggccgtcatggccctgcaggaagccagcgaggcttacctcgtcggcctcttcgaagacaccaacttgtgcgcgatccacgccaagcgc
	Canthyporus_parvus                -----aatccaccggaggcaaggccccgaggaaacagctcgccaccaaggccgcccgcaagagcgcgcccgccaccggcggcgtcaagaaaccccatcgttacaggcccggaaccgtcgccctccgcgagatccgtcgctaccagaagagcaccgagctcctcatccgcaagcttccgttccaacgtctggtgcgcgagatcgcccaggacttcaagaccgacctgcgtttccagagctccgccgtcatggccctgcaggaagccagcgaggcctacctggtcggccttttcgaggacaccaacttgtgcgccat-------------
	Coelambus_semivittatus            tcgcaagtcgaccggaggcaaggccccgaggaagcagctcgccaccaaggccgctcgtaagagcgcgcccgccaccggcggcgtcaagaagccccatcgttacaggcccggcaccgtcgccctccgtgagatccgtcgctaccagaagagcaccgagctcctgatccgcaagcttccgttccaacggttggttcgcgagatcgctcaggacttcaagaccgacctgcgcttccaaagttccgccgtcatggccctccaggaggccagcgaggcctacctcgtcggtctgttcgaggacaccaacttgtgcgccatccacgccRagcgc
	Desmopachria_convexa              ccgtaaatccaccggtggcaaRgccccgcgtaaacaactcgccaccaaggccgcccgtaagagcgcaccggcgacaggaggtgtcaagaaaccccatcgttacaggcccggaaccgtcgctctccgtgagatccgtcgttaccagaagagcacggaactcctgatccgcaagcttcctttccaacgtctcgtccgtgagatcgcccaggacttcaagaccgacttgcgtttccagagctccgccgtcatggccctccaagaagccagcgaggcatacctcgtcggtctcttcgaagacaccaacttgtgcgccatccacgccaagcgc
	Ereboporus_naturaconservatus_     tcgcaaatcaaccggtggcaaggccccgagaaaacaactcgccaccaaggcagcccggaagagcgcgccggccaccggcggagtcaagaagccccatcgttaccgacccggtacagtcgctcttcgggagatccgtcgttaccagaagagcaccgaactcttgatccgcaaattgcccttccaacggctggttcgcgagatcgcccaggatttcaagaccgacctgcgtttccagagctctgccgtcatggctctgcaggaagccagcgaggcctacctcgtcggtcttttcgaagacaccaacttatgcgccatccacgccaagcgc
	Graptodytes_ignotus               tcgcaagtcaaccgggggcaaggcgccgaggaaacagctcgccaccaaggcggcccgcaagagcgggccggccaccggcggagtcaagaaacctcatcgttacaggcccggcaccgtcgccctgcgtgagatccgtcgttaccagaagagcaccgagctcctgatccgcaagctgccgttccaacggttggtgcgcgagatcgcccaggacttcaagaccgacctgcgtttccagagctccgccgtcatggcgctgcaggaagccagcgaggcttacctcgtcggcctgttcgaggacaccaacctttgcgccatccacgccaagcgc
	Heterosternuta_pulcher            acgtaaatccaccggaggtaaagccccgaggaaacaactcgccaccaaggccgcccgtaagagcgcgccggcaaccggcggcgtcaagaaaccacatcgttacaggcccggtaccgtcgctctccgtgagatccgtcgttaccagaagagtaccgagctgctgatccgcaaacttccgttccaacggttggttcgtgagatcgcccaggacttcaagaccgacttgcgtttccagagctcggccgtcatggccctgcaggaagccagcgaggcctacctcgtcggcctgttcgaagataccaacttgtgcgccatccacgccaagcgc
	Haideoporus_texanus               tcgcaaatccaccggaggcaaagccccgaggaaacagctcgccacgaaggccgcccgtaagagcgcgcccgcgaccggcggcgtcaagaagccgcatcgttacaggcccggtaccgtggctctccgtgagatccgccgttaccagaagagtaccgaactgctgatccgcaagctcccgttccaacgtttggtccgtgagatcgcccaggacttcaagaccgacctgcgtttccagagctcggccgtcatggccctgcaggaagccagcgaggcctacctcgtcggcctgttcgaagataccaacttgtgcgccatccacgccaagcgt
	Hydrocolus_paugus                 tcgtaaatccaccggtggcaaagccccgaggaaacagctcgccaccaaggccgcccgtaagagcgcgccggccaccggcggagtcaagaaacctcatcgttacaggcccggcaccgtggctctccgtgagatccgtcgttaccagaagagcaccgagctcctgatccgcaagctgcctttccaacgtctcgtccgtgagatcgcacaggacttcaagaccgacctgcgcttccagagctccgccgtcatggctctgcaggaagccagcgaggcctacctcgtcggtctgttcgaagacaccaacctgtgcgcgatccacgccaagcgc
	Hyphydrus_elegans                 ccgcaaatccaccggcggaaaggctccgcgaaaacagctcgccaccaaggccgctcgcaaaagcgcgcccgcaaccggaggcgtcaagaagccccatcgttacaggcccggtaccgtggctctccgcgagatccgtcgctaccagaagagcaccgagctcctgatccgcaagctgcctttccaacgtctcgtgcgtgaaatcgcgcaggacttcaagaccgacctgcgcttccagagctcggccgtcatggccctgcaggaagccagcgaggcttacctcgtcggtctgttcgaagacaccaacttgtgcgcgatccacgccaaacgc
	Hyphydrus_excoffieri              tcgcaaatctaccggcggaaaagctctccgcaaacaactcgccacgaaggccgcccgcaaaagcgcgccagccaccggaggcgtgaagaagccccatcgttacaggcccggcaccgtagctctccgtgagatccgtcgttaccagaagagcaccgaactgctgatccgcaagctgccgttccaacgtctcgtgcgtgaaatcgcccaggacttcaagaccgacctccgtttccagagctcggccgtcatggccctgcaggaagccagcgaagcttacctcgtcggtctgttcgaagacaccaacctgtgcgccatccacgccaagcgc
	Herophydrus_inquinatus            tcgcaagtcgaccgggggcaaggccccgaggaagcagctcgccaccaaggcggcccgcaagagcgcgcccgccaccggcggcgtcaagaagccccatcgttacaggcccggcaccgtcgccctccgcgagatccgtcgctaccagaagagcaccgagctcctgatccgcaagctgccgttccaacggttggtgcgcgagatcgctcaggacttcaagaccgacctgcgtttccagagctcggccgtcatggccctgcaggaggccagcgaggcctacctcgtcggcctgttcgaggacaccaacttgtgcgccatccacgccaagcgc
	Hygrotus_acaroides                tcgcaagtcgaccggaggcaaagccccgaggaaacagctggcgacgaaggcggctcgcaagagcgcgcccgccaccggcggcgtcaagaagccgcatcgttacaggcccggcaccgtggccctccgcgagatccgtcgctaccagaagagcaccgaactgctgatccgcaagctgccgttccagcgtctggtgcgcgagatcgcccaggacttcaagaccgacctgcgcttccagagctcggccgtcatggccctgcaggaggcgagcgaggcctacctcgtcggcctgttcgaagacaccaacctgtgcgccatccacgccaagcgc
	Hydrovatus_pustulatus             tcgcaagtcaactggaggtaaagctccgaggaaacagctcgccacaaaggccgctcgtaagagcgcgccagccaccggaggcgtcaagaagccacatcgttacaggccaggcacggtcgcactccgtgagatacgtcgttatcaaaagagcacggaacttttgatccgtaaactgcctttccaacgtttggtgcgtgaaatcgcccaagatttcaagaccgatctccgcttccagagctccgccgtcatggctctgcaggaagctagcgaggcctatctggtcggtctcttcgaagacaccaacttgtgcgctatccacgccaagcgc
	Hydroporus_angustatus             --------------------------------------tcgccaccaaggccgcccgcaagagcgcgcccgccaccggcggcgtaaagaaaccacatcgttacaggcccggtaccgtcgctctccgtgagatccgtcgttaccagaagagcaccgagctcctgatccgcaagctcccgttccaacgtttggtccgtgagatcgcgcaggacttcaagaccgacctgcgtttccagagctccgccgtcatggccctgcaggaggccagcgaggcctacctcgtcggtctgttcgaggacaccaacttgtgcgcgatccacgccaagcgc
	Hydroporus_palustris              tcgcaaatccaccggaggcaaggccccgaggaagcagctcgccaccaaggccgcccgcaagagcgcgcccgccaccggcggcgttaagaaaccccatcgttacaggcccggtaccgtggctctccgcgagatccgtcgttaccagaagagcaccgagctcctgatccgcaagcttccgttccaacgtctggtgcgcgagatcgcgcaggacttcaagaccgacctgcgtttccagagctcggccgtcatggccctgcaggaggccagcgaggcctacctcgtcggtctgttcgaggacaccaacttgtgcgccatccacgccaagcgc
	Psychopomporus_felipi             tcgcaaatcaaccggtggcaaggccccgaggaaacagctcgccacgaaggccgcccgtaagagcgctccggccaccggcggcgtcaagaagccccatcgttacaggcccggtaccgtcgctctccgtgagatccgtcgctaccagaagagcactgaactcttgatacgcaagctgcccttccaacggctcgtccgtgagatcgctcaggacttcaagaccgacctgcgcttccagagttccgccgtcatggcgctgcaggaagccagcgaggcgtatctcgtcggcctgttcgaagacacgaacttgtgcgccatccacgccaaacgc
	Laccornis_difformis               tcgcaagtccaccggaggcaaggccccgaggaaacagctagccacgaaggccgcccgtaagagcgcgccggctaccggcggcgtcaagaaacctcatcgttacaggcccggcaccgtagctctccgcgagatccgtcgttaccaaaagagcacagagctcctgatccgcaaactgccgttccagcgtctcgtgcgtgagatcgcccaggacttcaagacggacctgcgtttccagagctctgccgtcatggctctccaggaggccagcgaggcctacctggtcggtcttttcgaggacaccaacctgtgcgccatccacgccaagcgc
	Laccornellus_lugubris             -----agtccaccggaggcaaggccccgaggaaacagctcgcgaccaaggccgcccgcaagagcgcgcccgccaccggcggcgtaaagaaaccccatcgttacaggcccggcacggtcgccctccgcgagatccgtcgttaccagaagagcaccgagctcctcatccgcaagctcccgttccaacgtctcgtccgcgagatcgcgcaggacttcaagaccgacctgcgtttccagagctccgccgtcatggccctgcaggaagccagcgaggcttacctggtcggtctgttcgaggacacgaacttgtgcgccat-------------
	Liodessus_affinis                 tcgtaagtccaccggaggaaaggccccgaggaaacaactcgccaccaaggccgcccgcaaaagcgcaccagctaccggaggtgtcaagaaaccccatcgttacaggcccggtaccgtagctctccgtgagatccgtcgttaccagaagagcactgaacttctcatccgcaagctcccgttccaacgtctcgttcgtgaaatcgcccaggacttcaagaccgatctccgtttccagagctccgccgtcatggccctccaggaagccagcgaagcttacttggtcggtctcttcgaagacaccaacttgtgcgccatccacgccaagcgc
	Megaporus_howittii                tcgtaagtcgaccggaggcaaggccccgaggaagcagctcgccacgaaggccgcccgtaagagcgcgcccgccaccggtggcgtcaagaaaccccatcgttacaggcccggcactgtagccctccgtgagatccgtcgttaccagaagagcaccgagctcttgatccgcaagctgccgttccaacggttggtgcgtgagatcgcgcaggacttcaagaccgacctgcgtttccagagctccgccgtcatggccctgcaggaagcgagcgaggcctacctcgtcggcctgttcgaagacaccaacttgtgcgccatccacgccaagcgc
	Megaporus_hamatus                 tcgtaagtcgaccggaggcaaggccccgaggaagcagctcgccacgaaggccgcccgtaagagcgcgcccgccaccggcggcgtcaagaaaccccatcgttacaggcccggcacggtagccctccgtgagatccgtcgttaccagaagagcaccgagctcttgatccgcaagctgccgttccaacggttggtgcgtgagatcgcgcaggacttcaagaccgacctgcgtttccagagctccgcggtcatggcccttcaggaggctagcgaggcctacctcgtcggcctgttcgaagacaccaacttgtgcgccatccacgccaagcgc
	Methles_cribratellus              tcgcaagtccaccggaggcaaggcgccgaggaaacagcttgccaccaaggcagctcgcaagagcgcgccggctaccggaggcgtgaagaaacctcaccgttacaggcccggcaccgtagctctgcgtgagatccgtcgttaccagaagagcaccgaactgctcatccgcaagctgcctttccaacgtctcgtccgtgagatagcgcaggacttcaagaccgacctgcgtttccagagctcggccgtcatggccctgcaggaagccagcgaggcctacctagtcggcctgttcgaagataccaacttgtgcgccatccacgccaagcgc
	Microdytes_svensoni               -----------------------------------agctcgccacgaaggccgcccgtaagagcgcgccagcgaccggaggtgtcaagaaaccgcatcgttacaggcccggtaccgtcgctctccgtgagatccgtcgttaccagaagagcaccgagctcctgatccgcaaacttccgttccaacggttggtgcgtgagatcgctcaggactttaagaccgacctgcgtttccagagctcggccgtgatggccctgcaggaagccagcgaggcttacctcgtcggcctgttcgaagacaccaacttgtgcgccatccacgccaagcgc
	Nebrioporus_rotundatus            tcgcaaatccaccgggggcaaagctccacgcaaacagctcgccaccaaggcggcacggaagagcgcgccggccaccggcggggtgaagaaacctcatcgttacaggcccggcaccgtcgccctgcgtgagatccgccgctaccagaagagcaccgagctcctcatccgcaagctgcccttccagcgtctggtgcgcgagatcgcccaggacttcaagaccgacctgcgcttccagagctccgccgtcatggccctgcaggaagccagcgaggcctacctcgtcggtctgttcgaagacaccaacttgtgcgccatccacgccRagcgc
	Neoporus_mellitus                 tcgcaaatcgaccggaggcaaagccccgaggaaacagctcgccaccaaggccgcccgtaagagcgcgcccgccaccggcggcgtcaagaagccacatcgttacaggcccggtaccgtggccctccgtgagatccgtcgttaccagaagagcaccgagctgctgatccgcaaactgcctttccaacggttggtccgtgagatcgcccaggacttcaagaccgacctgcgtttccagagctcggccgtcatggccctgcaggaagccagcgaggcctacctcgtaggtcttttcgaagacaccaacttgtgcgccatccacgccaagcgt
	Necterosoma_susanna               tcgcaaatccaccggtggcaaagccccgaggaaacagctcgcgaggaaggccgcccgtaagagcgcgcccgcaaccggaggagtcaagaagccccatcgttacaggcccggtaccgtggctctccgtgagatccgtcgctaccagaagagcaccgagctcctcatccgcaaactgccattccaacggttggtccgtgagatcgcccaagacttcaagaccgacctgcgtttccagagctcggccgtcatggccctgcaggaagccagcgaggcctacctcgtcggtctgttcgaagacaccaacctgtgcgccatccacgccaagcgc
	Necterosoma_undecimlineatum       tcgcaaatccaccggtggcaaagccccgaggaaacagctcgcgacgaaggccgcccgtaagagcgcgcccgcaaccggaggcgtcaagaagccccatcgttacaggcccggtaccgtagctctccgtgagatccgtcgctaccagaagagcaccgagctcctcatccgcaaactgcctttccaacggttggtccgtgagatcgcccaagacttcaagaccgacctgcgtttccagagctcggccgtcatggccctgcaggaagccagcgaggcctacctcgtcggtctgttcgaagacaccaacctgtgcgccatccacgccaagcgc
	Oreodytes_congruus                acgcaagtccaccgggggcaaggctccgcgcaagcagctcgccaccaaggccgcgcgcaagagcgcgcccgccaccggcggagtcaagaagccgcatcgttacaggcccggcaccgtcgccctccgcgagatccgtcgctaccagaagagcaccgagctcctgatccgcaagctgccgttccagcggctggtgcgcgagatcgcccaggacttcaagaccgacctgcgcttccagagctctgccgtcatggccctgcaggaagccagcgaggcctacctcgtcggtctgttcgaggacacgaacctgtgcgccatccacgccaagcgc
	Oreodytes_quadrimaculatus         tcgcaaatccaccggaggcaaggccccgggcgaacagctcgccaccaaggcggcgcgtaagagcgcgcccgccaccggcggagtcaagaagccgcatcgttacaggcccggcacggtggccctgcgcgagatccgtcgctaccagaagagcaccgagctcctgatccgcaagctgccgttccaacggttggtgcgcgagatcgcccaggacttcaagaccgacctgcgcttccagagctcggccgtcatggccctgcaggaggccagcgaggcgtacctcgtcggtctgttcgaggacacgaacctgtgcgccatccacgccaagcgc
	Oreodytes_scitulus                tcgcaagtccaccggtggcaaggccccgcgcaaacagctcgccacgaaggccgcacgcaagagcgcgcccgccaccggcggagtcaagaagccgcatcgttacaggcccggcacggtcgctctccgcgagatccgtcgctaccagaagagcaccgagctcctgatccgcaagcttccgttccaacggttggtgcgcgagatcgcgcaggacttcaagaccgacctgcgtttccaaagctcggccgtcatggccctgcaggaggccagcgaggcctacctcgtcggtctgttcgaggacacgaacttgtgcgccatccacgccaagcgc
	Peschetius_quadricostatus         ----------------------------------------------------------------------------------------------------------------------------------------------------------------------------------------------------------------------------------------------------------------------------------------------------------------------------------------
	Nebrioporus_clarkii               tcgcaaatccaccgggggcaaagctccgcgcaaacagctcgccaccaaggcggcacgcaagagcgcgccggccaccggcggagtgaagaaacctcatcgttacaggcccggcacggtcgccctgcgtgagatccgtcgctaccagaagagcaccgagctcctcatccgcaagctgcccttccagcgactggtgcgcgagatcgcccaggacttcaagaccgacctgcgcttccagagctccgccgtcatggccctgcaggaagcaagcgaggcctacctcgtcggcctgttcgaagacaccaacttgtgcgccatccacgccaagcgc
	Queda_youngi                      tcgcaaatccaccggaggcaaagcccctaggaagcagctcgccacgaaggccgcacgcaagagcgcgccggccacgggtggcgtgaagaagccccatcgctacaggcccggaacggtagcgctccgtgagatccgtcgttaccagaagagcacggaacttttgatccgtaagctgccgttccaacgtctggtgcgtgagatcgcgcaagacttcaagaccgaccttcgtttccagagctcggccgtcatggccctccaggaagctagcgaggcgtacctcgtcggtctcttcgaagacaccaacttgtgcgcaatccacgccaagcgc
	Rhithrodytes_sexguttatus          ccgcaaatcgaccggtggMaaggcgccgagaaaacaactcgccaccaaggccgcccgtaagagcgcgcccgccaccggcggagttaagaagccccatcgttacaggcccggtaccgtcgctctccgtgagatccgtcgttaccagaagagcaccgaactcttgatccgcaaacttcctttccaacggctggtgcgtgaaatcgcccaggacttcaagaccgacttgcgtttccagagttccgccgtcatggccctccaggaagccagcgaggcttacctggtcggtctgttcgaggacaccaacttgtgcgcgatccacgccaagcgt
	Sanfilippodytes_sp.               tcgcaagtccaccggaggcaaggccccgaggaaacaactcgccaccaaggccgcccgtaagagcgcgcccgctaccggcggagtcaagaagccgcataggtacaggcccggtaccgtagctctccgtgagatccgtcgttaccagaagagcaccgagctcttgatccgcaagctgcccttccaacggttggtgcgcgagatcgcccaggacttcaagaccgaccttcgtttccagagctccgccgtcatggctctccaggaggccagcgaagcatacctcgtcggtctcttcgaagacaccaacttgtgcgccatccacgccaagcgt
	Stictonectes_optatus              tcgcaagtccaccggaggcaaagccccaagaaaacaactcgcgaccaaggccgcgcgcaaaagcgcaccggctaccggcggagtcaagaaaccccatcgttacaggcccggtaccgtcgctctccgtgagatccgtcgttaccagaagagcaccgaactcctgatccgcaaactgccgttccaacggttggtacgtgaaatcgcgcaggacttcaagaccgacctccgtttccagagttccgccgtcatggccctgcaggaggccagcgaggcatacctcgtcggtctgttcgaagacaccaatctgtgcgccattcacgccaagcgt
	Stictonectes_rufulus              tcgcaagtccaccggaggcaaagccccaagaaaacaactcgcgaccaaggccgcgcgcaaaagcgcaccggccaccggcggagtcaagaaaccccatcgttacaggcccggtaccgtcgctcttcgtgagatccgtcgttaccagaagagcaccgaactcctgatccgcaaactgccgttccaacggttggtacgtgaaatcgcgcaggacttcaagaccgacctccgtttccagagttccgccgtcatggccctgcaggaggccagcgaggcatacctcgtcggtctgttcgaagacaccaacctgtgcgccattcacgccaagcgt
	Sternopriscus_tasmanicus          acgtaaatctaccggaggcaaggccccgaggaaacagctcgccaccaaggccgctcgcaagagcgcgccggccaccggcggtgtcaagaagccccatcgttacaggcccggtaccgtcgctcttcgtgagatccgtcgctaccagaagagcaccgagctgttgatccgcaagctgcctttccaacggttggttcgtgagatcgcccaggacttcaagaccgacctgcgtttccagagctcggccgtcatggccctgcaggaagccagcgaggcctacctagtcggtttgttcgaggacaccaacttgtgcgccatccacgccaagcgt
	Stictotarsus_roffii               tcgcaagtccaccggaggcaaagccccgcgcaaacagctcgccaccaaggcggctcgcaagagcgcgccggccaccggcggcgtcaagaagcctcatcgttacaggcccggcaccgtcgccctccgcgagatccgtcgctaccagaagagcaccgagctcctgatccgcaagctgccgttccaacggttggtccgcgagatcgcccaggacttcaagaccgacctgcgtttccagagctcggccgtcatggccctgcaggaggccagcgaggcgtacctcgtcggtctgttcgaggacaccaacctttgcgccattcacgcgaagcgc
	Stygoporus_oregonensis_DNA4820    tcgcaaatcaaccggtggcaaggcCCCGAGAAaacagctcGccaccaAGGCAGCCCGAAAGAGCGCGCCGGCCACCGGCGGAGTCAAGAAGCCCCATCGTTACAGGCCCGGTACCGTCGCTCTCCGTGAGATCCGTCGTTACCAGAAGAGCACCGAACTCtTGATCCGCAAACTGCCCTTCCAACGGCTGGTGCGCGAGATCGCCCAGGACTTCAAGACCGACCTGCGTTTccagAGCTCTGCCGTCATGGCTCTgCaggaagCCAGCGAGGCATACCtcgtcggtctCttcgaagacacCAacttgtgcGCCATCCacgccaagcgt
	Stygoporus_oregonensis_KKDNA0345  tcgcaaatcaaccggtggcaaggccCCGAGAAAacagctcgccaccaaggCAGCCCGAAAGAGCGCGCCGGCCACCGGCGGAGTCAAGAAGCCCCATCGTTACAGGCCCGGTACCGTCGCTCTCCGTGAGATCCGTCGTTACCAGAAGAGCACCGAACTCTTGATCCGCAAACTGCCCTTCCAACGGCTGGTGCGCGAGATCGCCCAGGACTTCAAGACCGACCTGCGTTTCCAGAGCTCTGCCGTCaTGGCTCTGCAGGAAGCCAGCGAGGCATACctcgtcggtctCttcgaagacaCCAActtgtgcGCCATCCACgccaagcgt
	Suphrodytes_dorsalis              ttgcaaatttaccgggggcaaagccccgaggaaacagctcgccaccaaggccgcccgtaagagcgccccggccaccggcggcgtcaagaaaccacatcgttacaggcccggcaccgtagctctccgtgagatccgtcgttaccaaaagagcaccgagctcctgatccgcaagctacctttccaacgtctggtccgtgagatcgctcaggacttcaagaccgacctgcgtttccagagctccgccgtcatggccctgcaggaagccagcgaggcatacctcgtcggtctgttcgaagacacaaacttgtgcgccatccacgccaagcgt
	Uvarus_baoulicus                  tcgtaaatccaccggaggcaaggacccgaggaagcaactcgccaccaaggccgctcgcaagagcgcaccggcaaccggaggcgttaagaaaccccatcgttacaggcccggtactgtagctcttcgtgaaatccgtcgttaccagaagagtaccgaactcctcatccgcaagctgcctttccaacgactcgttcgtgagatcgcccaggacttcaagaccgacctcagattccaaagctctgccgtcatggccctccaggaagctagcgaagcttacttggtaggcctgttcgaagacaccaacttgtgcgccatccacgccaagcgt
	Vatellus_bifenestratus            ccgtaaatcgactggtggcaaagccccgagaaaacaactcgcgaccaaggccgctcgcaaaagYgcaccggcYaccggtggagttaagaagccgcatcgttacaggcccggtactgtagctctccgtgaaatccgtcgctatcaaaaaagtaccgaattgttaatccgcaaacttcccttccaacgtttggtacgtgaaatcgctcaagatttcaaaaccgatttgcgtttccagagctcggcggtaatggctctccaagaagccagcgaagcgtacctcgtcggtctcttcgaagacaccaacctgtgcgccattcacgccaagcgt

;


END;

BEGIN CHARACTERS;
	TITLE  wg;
	DIMENSIONS  NCHAR=460;
	FORMAT DATATYPE = DNA GAP = - MISSING = ?;
	MATRIX
	Antiporus_blakei                  gtcctgtacggtcaaaacctgctggatgcgtcttccttccttccgagtgataggagacaacttgaaggaccgtttcgatggtgcatcccgcgtcatggtaagcaacgccggcagccaacgtgcaggaaacaacgctcactcc---aacgcccaatcgaacaaccacctcaccaacagcatacatgggtcccacacagaaagatccatcggcaggagaagaaaacacaagtatgggtttcaactaaagccttataacccagagcataagccaccaggagcgaaagatctcgtctatttggagccttcccccgggttttgYgagaggaacccaaagctgggtatcgaaggaacccatgggaggttatgcaacgacacctcgatcggggttgatgggtgtgaccttatgtgttgtggaagagggtatagaacccaagaggtggtcgctgttgagagatgtgca
	Antiporus_femoralis               ttcctgtacggtcaaaacctgctggatgcgtctcccatccttccgagtaataggagacaacctgaaggaccgcttcgatggtgcttctcgcgtcatggtaagcaacgccggcagccaacgtgcaggaaacaacgcgcactcc---aatgcccaatccaacaaccaYctaaccaacagcatacacgggtcccacacagaacgatccatcggaaggagaagaaagcataagtatgggttccaattgaagccctacaacccagagcataagccacccggggcgaaagatctcgtctatttRgaaccttcccccgggttttgYgagaggaacccaaagctgggtatcgaaggaacacatgggaggttatgcaacgacacttcgatcggggttgatggatgtgatctaatgtgctgtggtagagggtatagaacccaagaggtggtcgccgttgaaagatgtgca
	Amarodytes_sp.                    ----------------------------------------------------------------------------------------------------------------------------------------------------------------------------------------------------------------------------------------------------------------------------------------------------------------------------------------------------------------------------------------------------------------------------------------------------------------------------
	Celina_hubbelli                   ----------------------------------------------------------------------------------------------------------------------------------------------------------------------------------------------------------------------------------------------------------------------------------------------------------------------------------------------------------------------------------------------------------------------------------------------------------------------------
	Celina_imitatrix                  ----------------------------------------------------------------------------------------------------------------------------------------------------------------------------------------------------------------------------------------------------------------------------------------------------------------------------------------------------------------------------------------------------------------------------------------------------------------------------
	Chostonectes_gigas                --------------------------------------ccttccgagtaataggggataacttgaaggaccgcttcgatggagcttcccgcgtcatggtcagcaatgctggaagtcagcgtgctggaaacaacgcacactcc---aatgctcaatcaaataatcatcttaccaatagcatacatggatcccacactgagagatctattggaagaagaagaaaacacaagtatgggttccagttaaaaccttataatcctgaacataaacctccaggttctaaggatttagtttatctggaaccctctcctggtttctgcgagagaaacccaaagctgggaattgaagggacgcatggaagaatatgtaacgatacatccattggtgtcgacggatgtgatcttatgtgttgtggaagaggttacagaacccaagagattgtggttgtggaacgatgtgca
	Chostonectes_nebulosus            ----------------------------------------------------------------------------------------------------------------------------------------------------------------------------------------------------------------------------------------------------------------------------------------------------------------------------------------------------------------------------------------------------------------------------------------------------------------------------
	Canthyporus_parvus                ----------------------------------------------------------------------------------------------------------------------------------------------------------------------------------------------------------------------------------------------------------------------------------------------------------------------------------------------------------------------------------------------------------------------------------------------------------------------------
	Coelambus_semivittatus            ctcttgtactgtcaaaacctgctggatgcggcttccttctttccgtgttatcggagacaacctaaaggatagattcgacggcgcatcccgggtaatggtcaccaactcgggtagtcagcgaggcggcaacaacgctcactcgaacaatgcacaatccaataaccatctcacgaatagtattcatggatctcacacagaacgatcaattggaaggaggagaaaacacaagtacggattccagctgaaaccgtacaacccagaacacaaaccacctggttctaaagatcttgtatacttagaaccctcgcccggattctgtgaaaggaatccgaaattaggaatcgagggaactcacggaagaatatgcaacgatacatcgattggtgtagatgggtgcgatctaatgtgctgcggaagaggttatcgtacgcaagaaattgtcgtcgtagaaagatgtgca
	Desmopachria_convexa              ----------------------------------------------------------------------------------------------------------------------------------------------------------------------------------------------------------------------------------------------------------------------------------------------------------------------------------------------------------------------------------------------------------------------------------------------------------------------------
	Ereboporus_naturaconservatus_     ctcttgtacagtaaaaacctgctggatgcgtcttccgtctttccgcgtcattggagataacctcaaagatcgcttcgacggagcttcccgcgtcatggtcagcaatgctggtagccaacgcggcggaaacaacgcccactcaaacaacgcccagtcgaacaaccatctaaccaacagcatccatggatcacacacagaaagatccatcggaagaaggagaaaacacaagtatgggtttcaacttaaaccgtacaacccagaacacaaaccccccggtggtaaagatctggtttatttggaaccttctcctgggttctgtgaacggaaccccaagttgggaattgaaggtactcacggaaggatctgcaatgatacgtctattggggttgatggctgcgatcttatgtgctgcggaagaggtcacagaacacaagagatcgttgtggttgaaaggtgtgct
	Graptodytes_ignotus               ttcctgtacagtcaaaacctgctggatgcgtcttccatctttccgtgttattggagataacctcaaagatcgttttgatggagcgtcacgtgttatggtcagcaattccggaagtcaacgcggtggaaacaacgcccattcaaacaacgcacaatccaacaaccatctcaccaatagcattcatggttcgcatacggaaagatctattggaagaaggagaaaacataaatatggtttccaactgaaaccttacaatccagaacataaacctccaggtggtaaagatttagtttatctggaaccttctccgggattttgtgaaagaaatccaaagttggggattgaaggaacacatggtagaatctgtaatgatacctcgattggggtggatggttgtgatctgatgtgttgtggaagagggtaccgaacacaagagatcgttgtggttgaaaggtgtgca
	Heterosternuta_pulcher            ----------------------------------------------------------------------------------------------------------------------------------------------------------------------------------------------------------------------------------------------------------------------------------------------------------------------------------------------------------------------------------------------------------------------------------------------------------------------------
	Haideoporus_texanus               ----------------------------------------------------------------------------------------------------------------------------------------------------------------------------------------------------------------------------------------------------------------------------------------------------------------------------------------------------------------------------------------------------------------------------------------------------------------------------
	Hydrocolus_paugus                 ------------------------------------------------------agacaacctaaaggaccgcttcgacggcgcttccagagtcatggtcagcaacgcaggaagccaaagagctggcaacaatgcccactcaaataacgcccaatcaaacaaccacctcacgaacagcatccatgggtcacacacagaaagatccattggaagaagaagaaagcataagtatggattccaactgaaaccttacaacccagaacataaacctccaggttctaaagacctggtttatctggaaccttcccctgggttctgtgagaggaatcccaagctggggattgaaggaacccacgggaggatctgcaatgacacctcgattggggttgatggttgtgacctcatgtgttgcggaagaggatatcgaacgcaagagatcgtggttgttgaaagatgtgct
	Hyphydrus_elegans                 ----------------------------------------------------------------------------------------------------------------------------------------------------------------------------------------------------------------------------------------------------------------------------------------------------------------------------------------------------------------------------------------------------------------------------------------------------------------------------
	Hyphydrus_excoffieri              ----------------------------------------------------------------------------------------------------------------------------------------------------------------------------------------------------------------------------------------------------------------------------------------------------------------------------------------------------------------------------------------------------------------------------------------------------------------------------
	Herophydrus_inquinatus            ttcttgtaccgtcaaaacttgttggatgcggctcccttctttccgagtcatcggcgataatctgaaagaccgtttcgatggagcctctagagtaatggttacgaattccggcagccaaagaggaggaaacaatgctcattcaaataatgcacaatccaataaccatctcacaaacagcattcacggatcacacacggaacgatcaattggcagaaggagaaaacacaagtatggattccaactgaaaccatacaatccagaacataaaccacctggttctaaagatttggtttatcttgaaccctctcctggattctgtgaaaggaatccaaaattaggaattgagggaacacatggaagaatttgtaatgatacatctattggtgttgatggatgcgacttaatgtgctgcggaagaggttatcgcactcaagaaattgttgtcgtggaaagatgtgca
	Hygrotus_acaroides                ttcctgtacagtaaaaacctgctggatgcgtcttccttcattccgggttatcggagacaatcttaaagatcgcttcgatggcgcatctcgagtgatggtcacgaactctggaagtcagcgaggaaacaacaacgcgcattcgaacaacgctcagtctaacaatcatcttactaacagcattcacggatcgcacacagaacgatctatcggtcgcagaaggaaacataagtacgggttccaattaaaaccttacaatccggagcacaaaccacccggctcgaaggacttagtttatctggaaccttcgcctgggttttgtgagaggaatcccaagttagggattgaaggaacacacgggaggatctgtaacgacacgtctattggtgtggacgggtgtgatttgatgtgctgcgggagaggatatcgcacacaagagattgtggtggtcgagaggtgtgca
	Hydrovatus_pustulatus             ----------------------------------------------------------------------------------------------------------------------------------------------------------------------------------------------------------------------------------------------------------------------------------------------------------------------------------------------------------------------------------------------------------------------------------------------------------------------------
	Hydroporus_angustatus             ----------------------------------------------------------------------------------------------------------------------------------------------------------------------------------------------------------------------------------------------------------------------------------------------------------------------------------------------------------------------------------------------------------------------------------------------------------------------------
	Hydroporus_palustris              ----------------------------------------------------------------------------------------------------------------------------------------------------------------------------------------------------------------------------------------------------------------------------------------------------------------------------------------------------------------------------------------------------------------------------------------------------------------------------
	Psychopomporus_felipi             ----------------------------------------------------------------------------------------------------------------------------------------------------------------------------------------------------------------------------------------------------------------------------------------------------------------------------------------------------------------------------------------------------------------------------------------------------------------------------
	Laccornis_difformis               ----tgtacagtcaaaacatgttggatgcgacttccatcattccgcgtcattggggataacctaaaggatcgtttcgatggagcatcccgcgtcatggtcagtaatgccggcagccaacgtgcaggaaacaacgcacattccaacaatgcaaattcaaacaatcatcttgcgaacagcatccatggatctcacaccgagagatctatcggcaggagaaagaagcacaaatatggtttccagctgaaaccttataacccggaacacaaacctcctggtgctaaagatctagtgtatttggaaccttcacctggcttctgcgagagaaatccgaagctggggattgagggtacccatggaagagcctgcaacgacacatcgataggggtcgatggatgtgatctaatgtgttgtggtagaggttatcgcactcaagagattgtcgttgttgaaaggtgtgca
	Laccornellus_lugubris             ----------------------------------------------------------------------------------------------------------------------------------------------------------------------------------------------------------------------------------------------------------------------------------------------------------------------------------------------------------------------------------------------------------------------------------------------------------------------------
	Liodessus_affinis                 ----------------------------------------------------------------------------------------------------------------------------------------------------------------------------------------------------------------------------------------------------------------------------------------------------------------------------------------------------------------------------------------------------------------------------------------------------------------------------
	Megaporus_howittii                ----------------------------------------------------------------------------------------------------------------------------------------------------------------------------------------------------------------------------------------------------------------------------------------------------------------------------------------------------------------------------------------------------------------------------------------------------------------------------
	Megaporus_hamatus                 ------------------------------------------------------agacaacctgaaagatcgcttcgatggtgcttcccgcgtcatggttagtaacgccggtagccaacgtgctgggaacaacgcacactcc---aacgctcagtccaacaaccatcttaccaacagcatacacggatctcacacagagagatctatcggaaggagaagaaaacataagtatgggttccaactgaagccatataaccctgaacataaacccccgggttctaaagatctcgtctatctggaaccttctcctggattctgtgagaggaatcccaagctggggattgaaggcacccatgggaggatatgcaatgatacctccataggggttgacgggtgtgatctgatgtgctgtggaagagggtacagaacccaggagattgtggttgtggaaagatgtgca
	Methles_cribratellus              ----------------------------------------------------------------------------------------------------------------------------------------------------------------------------------------------------------------------------------------------------------------------------------------------------------------------------------------------------------------------------------------------------------------------------------------------------------------------------
	Microdytes_svensoni               ----------------------------------------------------------------------------------------------------------------------------------------------------------------------------------------------------------------------------------------------------------------------------------------------------------------------------------------------------------------------------------------------------------------------------------------------------------------------------
	Nebrioporus_rotundatus            ----------------------------------------------------------------------------------------------------------------------------------------------------------------------------------------------------------------------------------------------------------------------------------------------------------------------------------------------------------------------------------------------------------------------------------------------------------------------------
	Neoporus_mellitus                 ttcatgtactgtcaaaacttgttggatgcgacttccttcttttcgtgtaattggagataacttaaaggatcgttttgatggagcttctagggtaatggtaagcaacgcaggaagtcaaagaggaggaaatagtgcacattcaaataatgcacaatcaaacaatcatctaacaaacagtatacatggatcacatacagaacgatcaattggaagaaggagaaaacataagtatggttttcaactaaaaccatacaatccagaacataaacctccaggttctaaagatttagtttatctagaaccttcacctggtttttgtgaaagaaatcctaaattaggaattgaaggtacacatggaagaatttgcaacgatacatcaattggtgttgacggttgtgatttaatgtgttgtggaagaggatatcgtacacaggaaattgttgtagttgaaagatgtgca
	Necterosoma_susanna               ---------------------------------------ctttagagtcataggcgacaacctcaaggatcgtttcgatggcgcctcccgcgtcatggtcagcaatgccggcagtcaacgtgccggaaacaatgcccattca---aatgcccaaagcaacaatcatctcacaaacagtatccatggttcacacaccgagagatctatcggtaggaggagaaaacacaagtatgggttccaactgaaaccctataaccctgaacataaacccccaggcactaaggaccttgtctatttggaaccctcaccaggtttttgcgaaagaaacccaaagttgggaatagaaggaactcatggaagaacgtgtaatgatacgtcgattggagtagatggttgcgatttgatgtgttgtggaagaggtcacagaacgcaggagcttgtcgtaatggagaggtgtgca
	Necterosoma_undecimlineatum       ----------------------------------------------------------------------------------------------------------------------------------------------------------------------------------------------------------------------------------------------------------------------------------------------------------------------------------------------------------------------------------------------------------------------------------------------------------------------------
	Oreodytes_congruus                ------------------------------------------------------agacaatctgaaagaccgcttcgatggtgcttctcgagttatggtgagcaacgcaggcagccaaagaggaggaaaccacgcccattccaacaatgcccaatctaacaaccacctcactaacagtatccatggatcgcacactgaaagatccatcggaagaagaagaaaacacaagtatggattccagctgaagccatacaacccagaacataagcctccaggtagtaaggatttggtttatttagaaccctctcccggattctgtgagagaaatccgaagttgggaattgaagggacccatggaaggctatgcaacgatacgtcgattggggtagatggctgtgatttgatgtgttgcggaagagggtatagaacgcaagaaatcgtagttgttgaaaggtgtgct
	Oreodytes_quadrimaculatus         ttcgtgtacagtaaaaacctgctggatgcgtcttccttccttccgagtaatcggagacaacctaaaagatcgtttcgatggtgcttctagagtaatggtcagcaatgcaggaagtcaaagaggtggtaataatgcacattctaataacgcacaatcaaacaaccatctaacaaacagtatccatggatcacataccgaaagatctattggtagaagaagaaaacacaagtatggctttcaattgaaaccttataatccagaacataaaccaccaggtactaaagatttagtttatttggaaccatctcctggattttgtgagagaaatccaaagttaggaattgaaggaacacatggaagaatatgcaatgatacatcaattggagttgatggttgtgatctgatgtgttgcggaagaggttatagaacgcaggaaattgttgtggtagaaagatgtgct
	Oreodytes_scitulus                ----------------------------------------------------------------------------------------------------------------------------------------------------------------------------------------------------------------------------------------------------------------------------------------------------------------------------------------------------------------------------------------------------------------------------------------------------------------------------
	Peschetius_quadricostatus         ----------------------------------------------------------------------------------------------------------------------------------------------------------------------------------------------------------------------------------------------------------------------------------------------------------------------------------------------------------------------------------------------------------------------------------------------------------------------------
	Nebrioporus_clarkii               ----------------------------------------------------------------------------------------------------------------------------------------------------------------------------------------------------------------------------------------------------------------------------------------------------------------------------------------------------------------------------------------------------------------------------------------------------------------------------
	Queda_youngi                      ----------------------------------------------------------------------------------------------------------------------------------------------------------------------------------------------------------------------------------------------------------------------------------------------------------------------------------------------------------------------------------------------------------------------------------------------------------------------------
	Rhithrodytes_sexguttatus          ttcgtgtacagtcaaaacctgctggatgcgcctaccttccttccgagtaatcggcgacaacctcaaagaccgcttcgatggagcttctcgcgtcatggtgagtaactccggaagtcaacgcggaggaaacaacgcacactccaacaacgcccaatccaacaatcacctcaccaacagtatccatggatcccacacagaaagatccatcggaaggaggagaaaacacaagtatggcttccaactgaaaccttacaacccagaacacaaacctcctggtggtaaagatttggtttacttggaaccgtctcctggattctgcgaacggaatcccaaactggggatcgaagggacgcatggaagaatatgcaatgacacgtcgatcggagttgatggttgtgatctcatgtgttgcggaagaggataccgaacccaagagatcgtagttgtggaaaggtgtgca
	Sanfilippodytes_sp.               atcctgtaccgtaaaaacctgctggatgcggctaccgtcattccgtgtaatcggagacaacctgaaggaccgcttcgacggagcttccagggtgatggtcagcaacgccggcagccaacggggaggaaacaacgcccattccaacaacgcacaatcaaacaatcacttaacgaacagcatccatggatcacacacagagagatctatcggcagRaggagaaaacacaagtacggcttccaactcaaaccatacaatccagaacataaacctccaggttctaaagacctggtctacctggaaccttcacccgggttctgtgagaggaaccctaagctagggatcgagggaacccatggaagaatatgcaacgacacttcaataggcgttgatgggtgYgatttgatgtgttgtggaagaggttatcgcacgcaagaaattgtagttgttgagagatgtgct
	Stictonectes_optatus              ttcatgtacagtcaaaacctgctggatgcgtcttccgtccttccgagttattggagacaacctcaaagatcgtttcgatggagcttcccgcgtcatggtcagtaacgcaggaagccatcgtgcaggaaataacgcccattcaaataatgcccaatctaataaccatctcactaacagtatccatggttcacacacagaaagatccattggaagaaggagaaaacataaatatggtttccagctgaaaccttacaatccagaacataaacctccaggtggtaaagatttggtttatttggaaccttctcctggattctgtgaacggaatcctaagttaggaattgaaggaacccatggaagaatttgtaatgatacctcaattggggttgatggttgcgaccttatgtgttgtggaagaggttatcgaacgcaggagatcgttgttgtggaacgatgtgct
	Stictonectes_rufulus              ----------------------------------------------------------------------------------------------------------------------------------------------------------------------------------------------------------------------------------------------------------------------------------------------------------------------------------------------------------------------------------------------------------------------------------------------------------------------------
	Sternopriscus_tasmanicus          ----------------------------------------------------------------------------------------------------------------------------------------------------------------------------------------------------------------------------------------------------------------------------------------------------------------------------------------------------------------------------------------------------------------------------------------------------------------------------
	Stictotarsus_roffii               ----------------------------------------------------------------------------------------------------------------------------------------------------------------------------------------------------------------------------------------------------------------------------------------------------------------------------------------------------------------------------------------------------------------------------------------------------------------------------
	Stygoporus_oregonensis_DNA4820    ----------------------------cgtcttccgtctttccgcgtcatcggagacaacctcaaAGATCGCTTCGACGGAGCTTCCCGCGTCATGGTCAGCAACTCCGGTAGCCAACGCGGAGGAAACAACGCCCACTCAAACAACGCCCAATCCAACAACCACCTCACCAACAGCATCCATGGATCACACACAGAAAGATCCATCGGGAGAAGGAGAAAACACAAGTATGGGTTTCAACTTAAACCCTATAACCCAGAACACAAACCCCCTGGCGGTAAAGATCTGGTTTATTTGGAACCTTCCCCTGGGTTCTGTGAGCGGAACCCTAAGTTGGGAATTGAAGGAACCCACGGAAGGATCTGTAATGATACGTCCATTGGGGTTGATGGTTGCGATCTTATGTGCTGCGGAAGAGGTTATAGAacACaaGagatcgTtgtggtggaaaggtgtgct
	Stygoporus_oregonensis_KKDNA0345  ----------------------------cgtcttccgtctttccgcgtcatcggagacAacctcaAAgATCGCTTCGACGGAGCTTCCCGCGTCATGGTCAGCAACTCCGGTAGCCAACGCGGAGGAAACAACGCCCACTCAAACAACGCCCAATCCAACAACCACCTCACCAACAGCATCCATGGATCACACACAGAAAGATCCATCGGGAGAAGGAGAAAACACAAGTATGGGTTTCAACTTAAACCCTATAACCCAGAACACAAACCCCCTGGCGGTAAAGATCTGGTTTATTTGGAACCTTCCCCTGGGTTCTGTGAGCGGAACCCTAAGTTGGGAATTGAAGGAACCCACGGAAGGATCTGTAATGATACGTCCATTGGGGTTGATGGTTGCGATCTTATGTGCTGCGGAAGAGGtTAtagaacACaagagatcGTTGTGgtggaaaggtgtgct
	Suphrodytes_dorsalis              ----------------------------------------------------------------------------------------------------------------------------------------------------------------------------------------------------------------------------------------------------------------------------------------------------------------------------------------------------------------------------------------------------------------------------------------------------------------------------
	Uvarus_baoulicus                  ----------------------------------------------------------------------------------------------------------------------------------------------------------------------------------------------------------------------------------------------------------------------------------------------------------------------------------------------------------------------------------------------------------------------------------------------------------------------------
	Vatellus_bifenestratus            ----------------------------------------------------------------------------------------------------------------------------------------------------------------------------------------------------------------------------------------------------------------------------------------------------------------------------------------------------------------------------------------------------------------------------------------------------------------------------

;


END;

BEGIN CHARACTERS;
	TITLE  Concatenated;
	DIMENSIONS  NCHAR=3613;
	FORMAT DATATYPE = DNA GAP = - MISSING = ?;
	MATRIX
	Antiporus_blakei                  tttaaatgtaaa----tatttatattaaggagtaatagttaagttcttaaaatttaaagattttggcggtattttagtctatttagaggaacctgttctgtaattgatagtccacgataaattagacctaattt-taaaaatttgtatatcgtcgttatta-aatattttataagaatttgaatgtttaatgttttata-taaaaaaatatatcagatcaaggtgcagtttatagttaggtaga-aatgggttacaataaatttatttat-tatggatttatatattaaaatatatattgaaggaggatttaatagtaataaaatt-tagataaattttgtgattttagctctaaaatgtgt-----------------------------gacctgcccgctgata----attgaatggccgcagtaatttgactgtgcaaaggtagcataatcattagttttttaattaaaagcttgtatgaatggttggacgaaataaattctgtctctttttaa-taattagaatttaatttttaagttaaaaagcttaaatggtgataaaagacgagaagaccccatagatttttataa-tttta-tttat-atttttgattagg-a--atatttta-ttgattatagatttaattattatattggggtaataggaagattaatttaattcttt-ttaatttttttcaataatgtttga-tt-----atttgatccttt-tttaaagattataagattaagttaccttggggataacagcgtaatttttttagagagttcttatcgataaaaaagtttgcgacctcgatgttggattaaaaattattctgggtgtagaag-----------------------------------------------------------------------------------------------------------------------------------------------------------------------------------------------------------------------------------------------------------------------------------------------------------------------------------------------------------------------------------------------------------------------------------------------------------------------------------------------------------------------------------------ttgggataatttcccacattattagacaagaaagaggaaaaagggaaacatttggttccttaggaataatttatgccatactagctattggattactgggatttgttgtatgagctcaccatatatttacagtgggaatagatgtagatacgcgggcttacttcacctcagcgactataattattgctgtacctacgggaattaaaattttctcttgattagcaacccttcatggttcacaaatttcttacagtccttctttattatgagctttgggatttgtttttctatttactgtgggggggcttacgggtgttgttttagcaaattcatctattgatattattcttcatgacacatattatgtggtggcccattttcattatgtattatcaataggggcagtatttgctattttagctggattcattcaatgatttcccctttttactggtctgtccctgaactctaatcttttaaaaatccaatttattattatatttgtgggggtaaatttaactttctttccccaacatttcttagggcttagaggaataccccgacgatattcagactatcctgatgcctatacttcttgaaatgtaatttcatctattggatcaacaatttcatttatcggagttctaatatttatttatattatttgagaagcatttattaaacaacgactagtaattttttcaaatcaaatatccacatctatcgaatgatttcaaaagttcccgccagctgaacacagatactctgaattaccatggcaacatgatcaaatctaaatcttcaagatagagcctctcctttaatagaacaactaactttcttccatgatcacactctaataattttaaccataattacaattttagtgggatacctaatattttctctttttttcaataaatttattaaccgattcttacttgaaggtcaaactattgaaattgtatgaaccatcctccccgctattattttaattttcattgccctcccttccctccgacttctgtatcttttagacgaagtaagaaacccatgaattactctgaaatcaattggacaccaatgatactgaagatatgaatattctgattttaaaaaattagaattcgattcgtacataattcccagaaatgaacttcaagagagaagattccgacttttagatgtagacaaccgggtagtgttaccctttaactcacaaattcgaattttagtatctgctatagatgttctccattcatgaactgtcccatctttgggggtaaaaattgatgctacacccgggcgactaaaccaaactaatttttttataaaccgacccggattattctatggccaatgttctgaaatttgtggggcaaatcacagatttatgcctattgtcattgaaagagtgccgtctaatatttttattaactgaatttctaattgcaaatttacaggtggcaaggccccgaggaaacagctggccacgaaggcggctcgcaagagcgcgcccgccaccggcggcgtcaagaaaccgcatcgttacaggcccggcacggtagcccttcgtgaaatccgtcgttaccagaagagcaccgaactcctgatccgcaaactgccgttccaacggttggtgcgtgagatcgcgcaggacttcaagaccgacctgcgtttccagtcgtccgccgtcatggctctgcaggaggcgagcgaggcctacctcgtcggcctgttcgaagacaccaacctgtgcgccatccacgccaagcgcgtcctgtacggtcaaaacctgctggatgcgtcttccttccttccgagtgataggagacaacttgaaggaccgtttcgatggtgcatcccgcgtcatggtaagcaacgccggcagccaacgtgcaggaaacaacgctcactcc---aacgcccaatcgaacaaccacctcaccaacagcatacatgggtcccacacagaaagatccatcggcaggagaagaaaacacaagtatgggtttcaactaaagccttataacccagagcataagccaccaggagcgaaagatctcgtctatttggagccttcccccgggttttgYgagaggaacccaaagctgggtatcgaaggaacccatgggaggttatgcaacgacacctcgatcggggttgatgggtgtgaccttatgtgttgtggaagagggtatagaacccaagaggtggtcgctgttgagagatgtgca
	Antiporus_femoralis               tttaaatgtaaa----tatttaaattaaggagtaatagttatgttcttaaaatttaaagattttggcggtattttagtctatttagaggaacctgttctgtaattgatagtccacgataaattgaacctaattt-taaaaatttgtatatcgtcgttatta-aatattttataagaattttaatgtttaattttttgta-taaaaaaatatatcagatcaaggtgcagtttatagttaggtaga-aatgggttacaataaatttatttat-tatggatttatatattaaaatatataatgaaggaggatttaatagtaatagaatt-taaataaattttgtgattttagctctaaaatgtgtgtcctttaga---ttataatttaaggtctgacctgcccactgatta---attgaatggccgcagtaatttgactgtgcaaaggtagcataatcattagttttttaattaaaagcttgtatgaatggttggacgaaataaatactgtctctttttaa-taagtagaatttaatttttaagttaaaaagcttaaataataataaaagacgagaagaccccatagatttttataa-tttta-tttat-atttttaattagg-a--atatttta-ttgattatagatttaattattatattggggtaataggaagattgatttaattcttt-ttaaaatttttcaatgatgtttga-tt-----atttgatcctct-tttagagattataagattaagttaccttggggataacagcgtaatttttttagagagttcttatcgataaaaaagtttgcgacctcgatgttggattaaaaattattctgggtgcagaagttc-agaattttggtctgttcgaccattaaattttt-aca------------------------------------------------------------------------------------------------------------------------------------------------------------------------------------------------------------------------------------------------------------------------------------------------------------------------------------------------------------------------------------------------------------------------------------------------------------------cctgaagtatatattttaattttacctgggtttggaataatctcacatattattagccaagaaagaggaaaaaaggaaacatttggttctctaggaataatttatgctatactagctattggacttttaggatttgttgtttgagcccaccatatatttactgtgggaatagatgtagatactcgggcctatttcacctcagcaactataattattgctgttcccacaggaatcaaaattttttcttgactagcgactcttcatggatcacaaatttcttatagtccttctttattatgggctttaggatttgtatttctttttactgtaggaggattgacgggagttgtcctagcaaactcatctatcgatattatccttcatgatacatactatgtagtagcccacttccactatgtattatcaataggggcagtatttgccattttagctggttttatccaatgatttcctttatttacaggattatctcttaattctagccttttaaaaatccaatttattattatgttcgtgggagttaatttaaccttctttccccaacatttcttaggactaagaggaatacctcgacgatattctgattatccagacgcttacacctcttgaaatgtagtttcctctattggatcaacaatttcatttattggagttcttatacttatctatattatttgagaagcatttattacacaacgactagtaatcttttcaaatcaaatacctacatctattgaatgatttcaaaagttcccgccagctgaacacagatactcagaattaccatggcaacatgatcaaacctaaatcttcaagatagcgcctctcctttaatagaacaactaacattctttcatgatcatactttaataattttaactataattacaattttagtaggataccttatattttctctcttttttaataaatttattaatcgattcttacttgaaggtcaaactattgaaattgtatgaactattttacctgcaattattttaatttttattgcccttccctcacttcgacttctttaccttttagatgaagtcagaaatccatgaattactctaaaatctattggtcaccaatgatactggagatacgaatattctgattttaaaaaattagaatttgattcatatataattcccaataacgaacttcaagaaagaggctttcgtctactagatgtagataatcgtgtagtattgccatttaattcccaaattcgaatccttgtatcagcaatagacgttcttcattcatgaactgttccatctcttggagtaaaaattgatgccacacccggtcgactaaatcaaactaacttttttataaatcgaccagggctattttatggtcaatgttcagaaatttgcggagcaaatcatagattcatgccaattgtaatcgaaagagtaccatcaaatatctttattaattgaatttctaatcgcaagtctaccggtggcaaggccccgagRaaacagctggccacgaaggcggctcgcaagagcgcgcccgccaccggcggcgtcaagaaaccgcatcgttacaggcccggcacggtagcccttcgtgaaatccgtcgttaccagaagagcaccgaactcctgatccgcaaactgccgttccaacggttggtgcgtgagatcgcccaggacttcaagaccgacctgcgtttccagtcgtccgccgtcatggctctgcaggaagcgagcgaggcctacctcgtcggcctgttcgaagacaccaacttgtgcgccatccacgccaagcgtttcctgtacggtcaaaacctgctggatgcgtctcccatccttccgagtaataggagacaacctgaaggaccgcttcgatggtgcttctcgcgtcatggtaagcaacgccggcagccaacgtgcaggaaacaacgcgcactcc---aatgcccaatccaacaaccaYctaaccaacagcatacacgggtcccacacagaacgatccatcggaaggagaagaaagcataagtatgggttccaattgaagccctacaacccagagcataagccacccggggcgaaagatctcgtctatttRgaaccttcccccgggttttgYgagaggaacccaaagctgggtatcgaaggaacacatgggaggttatgcaacgacacttcgatcggggttgatggatgtgatctaatgtgctgtggtagagggtatagaacccaagaggtggtcgccgttgaaagatgtgca
	Amarodytes_sp.                    tttaaatgtaaa----ttttttatcaaagtagtaatagttatgttcttgaaatttaaaaattttggcggtattttagtctattcagaggaacctgtcctataattgatagtccacgataaattatacttagatt--aaaagtttgtatatcgtcgttttta-tttattttataagaattaaaatgattatggttttaaa-ttaaaaaataaatcagatcaaggtgcagtatatatttaagaaga-gatgggttacaatagatttatttattaatgaatttatttatgaaaataaatattgaaggtggatttgatagtaattaaatt-tatataatttttttgattttagctctaaaatgtgtgtcctttagg---gaagaatttaaggtttgacctgcccattgatta---atttaacggccgcagtattttgactgtgcaaaggtagcataatcattagttttttaattgaaagcttgtatgaatggtttgacgagatataaactgtctctttataa-ataatagaatttaatttttaagttaaaaagcttaaatttaattaaaagacgagaagaccctatagatctttataa-ttttattttat-agtttatttttgg-a--ttaatttt-ttaattataatataaattattttattggggtaataagaagattagaaaaattcttt-tttt-taatatcattgatagttgt-tt-----ttatgatccttt-attttagatt-taagattaagttaccttagggataacagcataatttttttaaagagttcttatcgataaaaaagtttgtgacctcgatgttggattaaaaattattttaggtgtagtagttt-aaaattttggtctgttcgaccattaaaatttttacagatatagcctttcctcgtataaataatataagattttgacttcttcccccatctctaactcttttattaataagaagtatagttgaaagaggggttggaacaggatgaacagtttatcccccattatcagcaggaattgctcatgggggggcttctgtggatttagctatttttagacttcatttagcgggagtttcttctattttaggagctgtaaattttattactacaattattaatatacgttctgtaggaataacatttgatcgaatacccttatttgtttgatctgttggtattacagctcttcttttacttttatctcttcctgtattagccggagctattactatacttttaactgatcgaaatttaaatacatccttttttgatcctgcaggagggggtgatccaattttatatcaacatttattttgattttttggacaccctgaagtatacattttaattttacctggatttgggataatttctcatattattagacaagaaagaggaaaaaaggaaacttttggatctttaggaataatttatgctatattagcaattgggttactaggatttgtagtatgagctcatcatatatttacagtaggaatagatgtagatactcgagcttattttacctcagctactataattattgctgttccaacaggaattaaaattttttcttggcttgccactcttcatggatctcaaatttcttatagaccatctctattatgagctttagggtttgtttttttatttactgttgggggattgactggagtaatcttagctaattcttctattgatattattttacatgatacttattatgtagtagctcattttcattatgtattatcaataggagcagtatttgctattttaggtggctttattcaatgattcccattatttacaggtctaacattaaattctcaattattaaaaattcaatttattattatatttattggagttaatttaacattcttcccacaacacttcctaggattaagaggaatacctcgacgatactcagattatccagatgcatatacttcctgaaatgtaatttcttctatcggttccactatttcctttattggagtaattatatttatttacattatttgagaagcatatattttacaacgaacagtaattttctctaatcaaatatctacttcaatcgaatgattccaaaaattcccaccatctgaacatagttattctgaactaccatgtcaacatgatctagattaaatcttcaagatagagcttcacccttaatagaacaattaacattctttcatgatcacactttaataattttaactataattactatacttgtaggttatttacttttttctctattttataataaatatattaaccgatttttactagaaggtcaaactattgaagtaatctgaactattcttccagcaattattcttatttttattgctctcccgtcacttcgcttactttacttactcgatgaaattagaaacccctgattaactctaaaaactataggacaccaatgatactgaagatatgaatattcagattttaaaaaattagaatttgattcttatataatcccatctaatgaactatcaaataatgaatttcgcttattagatgttgataatcgaattgtattaccttttaattcacaaattcgcataatagtttctgctatagatgttcttcactcttgaacaatcccctctttaggagtaaaaattgatgctacaccaggacgattaaatcaaactaatctatatataaaccgacctgggttattttatggacaatgttctgaaatttgtggagctaatcatagatttatacctattgtaattgaaagagtgcctactaatatctttattaattgaatttctaatcgcaaatcgacaggtggcaaggcgccgaggaaacagctcgccacgaaggccgctcgcaagagcgcgcccgcaaccggaggcgtgaagaaaccccatcgttacaggcccggcaccgtagcgctgcgtgagatccgccgttaccaaaagagcaccgaactcctcatccgcaagctgccgttccaacgtctggtccgcgagatcgcccaggacttcaagaccgacctccgcttccagagctcggccgtcatggcccttcaggaagccagcgaagcgtatcttgtcggtctgttcgaagacaccaacttgtgcgccatccacgccaagcgt----------------------------------------------------------------------------------------------------------------------------------------------------------------------------------------------------------------------------------------------------------------------------------------------------------------------------------------------------------------------------------------------------------------------------------------------------------------------------
	Celina_hubbelli                   tttaaatgtaaa----atatatatcaaagtagtattagttatggtcttgaaatttaaaaaatttggcggtattttagtctattcagaggaacctgttctgtaattgatagtccacgataaattaaacttaattt-aattagcttgtatatcgtcgttatta-aagattttataagaatttgaatttttaagatttataa-tattaaaaaatttcagatcaaggtgcagtttatagttaagtaga-aatgggttacaatagatttatatat--atggaaagaattatgaaaatat-ttttgaaggtggatttgaaagtaataaaatt-taaattaattttatga-tttagctctaaaatgtgtgtcctttaga---gtagaattaaaggtctaacctgcccactgatta---tttgaatggccgcagtaaattgactgtgcgaaggtagcataatcattagttttttaattaaaagcttgtatgaatggttggacgagataataactgtctcttaataa-ttaatagaatttaatttttaagttaaaaagcttaaatatttataaaagacgagaagaccctatagatctttatat-tttaa-aagtt-aattatattaaag-a--ttttttta-tatattattttaaaaaatattttattggggtaataagaagatttaaaaaattcttt-taat-tttttacaaagattattga-tt-----agatgatccatt-tttagtgattataagattaagttaccttagggataacagcgtaatttttttagagagttcatatcgataaaaaagtttgcgacctcgatgttggattaaaaattaatctgggtgtagaagttc-agagatttggtctgttcgaccattaaattttt-aca------------------------------------------------------------------------------------------------------------------------------------------------------------------------------------------------------------------------------------------------------------------------------------------------------------------------------------------------------------------------------------------------------------------------------------------------------------------cctgaagtttatattttaattcttccaggatttggaataatctcacatattattagacaagaaagaggaaaaaaggaaacatttggttcattaggaataatttatgctatactagctattggattattaggatttgttgtatgagcccatcatatatttactgtaggtatagatgttgatactcgggcttattttacatcagcaacaataattattgctgttccaactggaattaaaattttttcttgattagcaacactacatggatcacaaatttcttacagaccatcattactttgagcattaggatttgtattcttatttactgttgggggtttaacaggagtagttttagctaattcttcaattgatattattttacatgatacttattatgttgttgcccatttccactatgttttatctataggagcagtatttgctattttaggRggatttattcaatgatttccattattcacaggactaacccttcattctaaattattaaaaattcactttattattatattttttggtgtaaatttaacatttttcccccaacatttcctaggattaagaggtatacctcgtcgatattctgattatccagatgcttatacttcatgaaatgtagtttcttctattggatcaactatttctttaattggtgtaattatatttatttatattatttgagaagcattcatttcacaacgaacagtaattttctcaaatcaaatatctacttcaattgaatgattccaaaaattgccccctgctgaacatagatattctgaattaccatggcaacatggtctaatttaaatcttcaagatagagcttctcccttaatggaacaattaactttttttcatgaccatacattaataattttaacaataattactattttagtaggatatttaatattttctctattttttaatcaatatattaatcgatttttattagaaggRcaaacaattgaagtaatttgaactattctacctgcaattattcttatttttattgcccttccatcactacgattattatatttactagatgaaattagaaatccatgattaacacttaaatcaattggtcatcaatgatattgaagatatgaatattctgattttaaaaaattagaatttgattcatatataatccaatctaatgaattacctaaaaatggatttcgtcttttagatgttgataatcgaattgttttaccWtttaattctcaaattcgaattttggttacagctatagatgtcttacattcatgaactattccatcattaggagtaaaaattgatgcaactcctggacgtttaaatcaaactaatttttttataaatcgaccgggattattttatggacaatgttcRgaaatttgcggagcaaatcatagatttataccaattgcagtggaaagagtaccaacaaatacttttattaattgaatttcaaatcgcaaatccaccggtggcaaagccccgaggaaacagctcgccactaaagcggcacgtaagagcgcaccggcaaccggcggcgtgaagaaaccccatcgttacaggcccggaaccgttgccctgcgtgagatccgtcgctaccagaaaagtaccgaattgctgatccgcaagctgccgttccaacgtctcgtgcgtgagatcgctcaggacttcaagaccgacctgcgtttccagagctcggccgtgatggccctgcaggaggcgagcgaggcctacctcgtcggtcttttcgaagacacgaatctgtgcgcgatccacgcgaaacgc----------------------------------------------------------------------------------------------------------------------------------------------------------------------------------------------------------------------------------------------------------------------------------------------------------------------------------------------------------------------------------------------------------------------------------------------------------------------------
	Celina_imitatrix                  tttaaatgtaaa----atatatatcaaagtagtattagttatggtcttgaaatttaaaaaatttggcagtattttagtctattcagaggaacctgttctgtaattgatagtccacgataaattaaacttaattt-aattagtttgtatatcgttgttatta-aagattttataagaatttaaatttttaagatttatga-tattaaaaaatttcaaatcaaggtgcagtttatagttaagtaga-aatgggttacaataaatatatttat--atggaaaaaattatgaaaatat-ttttgaaggtggatttgaaagtaataaagtt-tagattaattttatga-tttagctctaaaatgtgt-------------------------------------------------------------------------tgtgcgaaggtagcataatcattagttttttaattaaaagcttgtatgaatggttggacgagataataactgtctctttataa-ttaatagaatttaatttttaagttaaaaagcttaaatatttataaaagacgagaagaccctatagatctttatat-tttaa-aatat-aattatatttaag-a--ttatttta-tatattatt-ttgagaatattttattggggtaataagaagattaaattaattcttt-tcat-tttttacaaagattattga-tt-----ggatgatccatt-tttagtgattataagattaagttaccttagggataacagcgtaatttttttagagagttcatatcgataaaaaagtttgcgacctcgatgttggattaaaaattaatctgggtgtagaagttc-agagatttggtctgttcgaccattaaattttt-aca--------------------------------------------------------------------------------------------------------------------------------------------------------------------------------------------------------------------------------------------------------------------------------------------------------------------------------------------------------------------------------------------------------------------------------------------------------------------------------------------------------------------------------------------------------------------------------------------------------------------------------------------------------------------------------------------------------------------------------------------------------------------------------------------------------------------------------------------------------------------------------------------------------------------------------------------------------------------------------------------------------------------------------------------------------------------------------------------------------------------------------------------------------------------------------------------------------------------------------------------------------------------------------------------------------atggcaacatgatctaacttaaacctacaagatagagcttcaccgctaatggaacaattaactttcttccatgatcatacattaataattttaacaataattactattttagtaggatatttattattttccttgttttttaatcaatatattaatcgatttttattagaaggacaaactattgaagtaatttgaactattttacccgctattattcttatttttattgctctcccatctttacgattattatatttattggatgaaatcagaaatccttgattaacccttaaatcaattggacaccaatgatattgaagatatgaatattcagattttaaaaaattagaatttgactcatatataacccaatcaaatgaattacctaaaaatggttttcgtcttttagacgttgataatcgaattatcttaccatttaactcacaaattcgaattctagtaacagcaatagatgttcttcattcatgaactatcccatctctaggagtaaaaattgatgcaacccccggacgattgaatcaaactaatttttttataaatcgaccaggattattttatggacaatgctctgaaatttgtggagctaatcatagatttataccaattgcagtagaaagagtaccaacaaatattttcattaattgaatatcaaatcgtaaatccaccggtggcaaggccccgaggaaacagctcgctacgaaagcggctcgcaagagcgcaccggcaaccggcggcgtcaagaagccccatcgttacaggcccggaaccgtcgctctccgtgagatccgtcgctaccagaaaagtaccgaattgctcatccgcaagctgccgttccaacgtctcgtgcgtgagatcgcccaggacttcaagaccgacctgcgtttccagagctcggccgtgatggccctgcaggaggcgagcgaggcctacctcgtcggtcttttcgaggacacgaacctttgcgcgatccacgctaaacgc----------------------------------------------------------------------------------------------------------------------------------------------------------------------------------------------------------------------------------------------------------------------------------------------------------------------------------------------------------------------------------------------------------------------------------------------------------------------------
	Chostonectes_gigas                tttgaatgtaaat--taataatattagattagtagtaggtatgatctttaaatttaaagattttggcggtattttagtctatttagaggaacctgttctataattgatagtccacgataaattgtacttaactt--attaatttgtatatcgtcgttatta-aatattttataagaatttaaatgtttaagattttaaa-taaaaaaatatatcagatcaaggtgcagtatatagttaagtaga-aatgggttacaataaatttatttat-tatggatttataaattaaaatttataatgaaagtggatttaatagtaataaaatt-taaatagattttatgattttagctctaaaatgtgtgtccttttga--gaaagaatttaaggtctagcctgcccactgaagt---attaaatggccgcagtaatttgactgtgcaaaggtagcataatcattagttttttaattaaaagctagaatgaatggttggacgagataaaacctgtctcttgttaa-aaattagaatttaatatttaagttaaaaagcttaaatttttataaaagacgagaagaccctatagatctttataa-tacag-actat-gtatttaattagg-a--atatttaa-ttatttatagtttttattattttattggggtaataaaaggattaaaataattcctttttaatttttttcaatgatatttga-tt-----ttttgatccttt-attagagattgtaagattaagttaccttagggataacagcgtaatttttttaaagagttcttatcgataaaaaagtttgcgacctcgatgttggattaaaaattatcctgggtgcagaagttt-gggattttggtctgttcgaccattaaattttt-acagatatagcattcccccgtatgaataatatgagattttgattacttcccccctctctttccctattattaataagaagaatagtggaaagaggggctggaacaggttgaactgtttatccccccttgtcagcaggaattgcccatgggggtgcttcggtcgatctagctatttttagtttacatttagcggggatctcatcaattttaggggcggtgaattttattactactattattaatatacgatcagtgggaataacttttgatcgtatacccctatttgtctgatcagtgggaattacagccctattacttctcctatctcttccagttttagcaggtgcaattactatattactaactgatcgtaatttaaacacatcattttttgacccagcgggagggggggaccccattctttatcaacacttattttgatttttcggtcacccagaagtatatattcttattcttccggggttcggaataatttcacacattattagccaagaaagaggaaaaaaggaaacttttgggtctttaggaataatctacgccatgctagctattggattattggggtttgtagtatgagctcatcatatgttcactgtaggtatagatgttgatacacgagcatattttacatctgctactataattattgccgttcccacaggaatcaagattttttcttgattagccactcttcatggatcccagatttcttatagtccctctcttttatgggcattgggattcgtatttctttttactgtgggggggttaactggagtagttctagctaactcttctattgatattattttacatgacacatattacgtcgtagctcattttcactatgttctttcaataggggccgtatttgctattttagctggatttattcaatgattccctctgtttacaggattaactttaaactctaatctactaaaaatccaatttattgtaatatttttaggtgttaatttaacatttttcccccaacattttctaggtctaagaggaatacctcgacgatactccgattatcctgatgcatatacttcttgaaatgtaatttcctctattgggtctacaatctcctttattggtgttttaatatttatttatattatttgagaagctataatctctcaacggatagtaattttttctaatcaaatatcaacttcaattgaatgattccaaaaattcccccctgctgaacatagatattcagaattaccatggcaacatgatccaatttaaatcttcaagatagagcctctcctttaatagaacaattaactttcttccatgaccacacactaatgattttaactataattactatattagttggatacctaatattttctttattctttaataaatatattaatcgatttttattggaaggacaaacaattgaagtaatttgaactattcttccagctattattttaatttttattgctttaccttctcttcgtttactttatcttcttgatgaaattagaaacccatgactaacacttaaatctattggtcatcaatgatactgaagctatgaatactcagattttaaaaaattagaatttgattcttatataatcccctcaaatgaacttcaaaataacatattccgactattagatgttgacaatcgggtagtattgcccttcaattctcaaattcggattttagtaactgctatagatgtacttcattcatgagctgtgccatctttaggtgtaaaaattgatgcaactcctggacgtttaaaccaaacaaatttctttatgaatcgaccaggtttattctttggacagtgttcagaaatttgtggcgcaaatcatagttttatacccattgttattgaaagaaccccaaccaatac---------------------tcgtaagtcgaccggaggcaaagccccgaggaaacaactggcaacgaaggcagctcgtaagagcgcgcccgccaccggtggcgttaagaaaccacatcgttacaggcccggcacagtagctctgcgtgagatccgtcgttaccagaagagtaccgagctcttgatccgcaagctgccgttccaacggttagtgcgtgagatcgcgcaggacttcaagaccgacctccgtttccagagctcagccgtcatggcccttcaggaagccagcgaggcctacctcgtcggccttttcgaagacaccaacttgtgcgccatccacgccaagcgc--------------------------------------ccttccgagtaataggggataacttgaaggaccgcttcgatggagcttcccgcgtcatggtcagcaatgctggaagtcagcgtgctggaaacaacgcacactcc---aatgctcaatcaaataatcatcttaccaatagcatacatggatcccacactgagagatctattggaagaagaagaaaacacaagtatgggttccagttaaaaccttataatcctgaacataaacctccaggttctaaggatttagtttatctggaaccctctcctggtttctgcgagagaaacccaaagctgggaattgaagggacgcatggaagaatatgtaacgatacatccattggtgtcgacggatgtgatcttatgtgttgtggaagaggttacagaacccaagagattgtggttgtggaacgatgtgca
	Chostonectes_nebulosus            tttaaatgtaaat--tattattatatgattagtggtagttatggtcttgaaatttaaagattttggcggtgttttagtctattcagaggaacctgttctgtaattgatagtccacgaaaaatttgacttaattt--aaaaatttgtatatcgtcgttatta-aatattttttaagaatttgaatatttaagatttataa-agttaaaatatttcagatcaaggtgcagtttatgattaagtaga-gatgggttacaataaatttatttat--atggtatgaaatatgaaaatttttatttaaagtggatttgatagtaataaaatt-tattttaattttatgattttagctctaaaatgtgcgtcctttaga--attataatttgaggtttaacctgccccactgataa--gttaaatggccgcagtaatttgactgtgcaaaggtagcataatcattagttttttaattaaaagctagaatgaatggttggacgaaataaaatctgtctctaattaa-tagataaaaattaatttttaagttaaaaagcttaaattattataaaagacgagaagaccctatagatttttatat-tatag-atttt-aattttaatttag-a--aaatttta-tttattataatctatggtattttattggggtaatagggagattaaattaattcttt-tttt-tataatcaataatttttgt-tt-----ttttgatccttt-attaaagattataagattaaattaccttagggataacagcgtaatttttttggagagttcttatcgataaaaaagtttgcgacctcgatgttggattaaaaattattttaggtgtagtagttt-gaaaatttggtctgttcgaccattaaattttt-aca------------------------------------------------------------------------------------------------------------------------------------------------------------------------------------------------------------------------------------------------------------------------------------------------------------------------------------------------------------------------------------------------------------------------------------------------------------------cctgaagtttatattttaattcttcctggattcggaataatttcccatattattagacaagaaagaggaaaaaaggaaactttcggctctctaggaatgatttatgctatactagcaattggtttacttgggtttgtagtttgagctcatcatatatttactgttggaatagacgtagatacccgggcttactttacttcagccactataattattgctgttcctacaggaattaaaattttttcttgattagccactcttcatggatcccaaatttcctatagcccatctcttttatgagctttaggatttgtattcttatttactgtaggaggattaaccggagtcgttttagctaattcttctattgatattattttacatgatacatattatgtagttgctcattttcattatgttctttctataggtgctgtatttgctattctagctggattaattcaatgatttcctttatttaccggactaacattaaattctaaacttttaaaaattcaatttattgtaatattcttaggagtaaacttaacctttttcccccaacatttcctaggactaagaggtatacctcgacgatactctgattaccctgatgcttatacttcttgaaatattatttcttctattggttcaaccatctcttttattggggttttaatattaatttatattatttgagaaagattaatttctaaacgaatagtaattttctccaaccaaatatctacatctattgaatgattccaaaattttcctccagctgaacatagatattcagaattaccatggcaacatgatcaaacctcaaccttcaagatagagcatcgcctctaatagaacaacttacattttttcatgaccacaccttgataattctcactataattaccatcctagtaggatatcttttattttctctaatttttaataaatatattaatcgatttcttttagaaggtcaaacaattgaagtaatctgaacgattctcccagcaatcattctaatttttattgccctcccctctctccgccttctttacttactagatgaaattagaaacccatgactaactcttaaatctattggtcatcaatgatattgaagttatgaatattctgattttaaaaaacttgaatttgattcatatatggtccccctcaatgaacttcaaataaatggatttcgtttattagatgtagataatcgcgtaattttaccatttaattcccaaattcgaattttagttactgctatagatgtcttacattcctgaactatcccatctttaggggtaaaaattgatgccaccccaggtcgactaaatcaaaccaatttcttcataaaccgaccaggcttattttttggccaatgttcagaaatctgcggggctaatcatagatttatacccattattattgaaagaacaccaactaatgtttttattaattgaattcacaattgtaagtcgaccggaggcaaggccccgagggaacagctggccacgaaggccgcacgtaagagcgctccggccaccggcggcgtgaagaaaccccatcgttacaggcccggcacggtagctctccgcgagatccgtcgctaccagaagagcaccgagctcctcatccgcaagctgcctttccaacggctcgtgcgtgaaatcgcgcaggacttcaagaccgacttgcgtttccagagctcggccgtcatggccctgcaggaagccagcgaggcttacctcgtcggcctcttcgaagacaccaacttgtgcgcgatccacgccaagcgc----------------------------------------------------------------------------------------------------------------------------------------------------------------------------------------------------------------------------------------------------------------------------------------------------------------------------------------------------------------------------------------------------------------------------------------------------------------------------
	Canthyporus_parvus                --------------------------------------------------------------------------------------------------------------------------------------------------------------------------------------------------------------------------------------------------------------------------------------------------------------------------------------------------------------------------gtcctttaga--tttagaatttaaggtttaacctccccaatcaaatataattaaatgcccgcagtaatttgcctgtgcaaaggtagcataatcattagttttttaattaaaagcttgaatgaaaggttggacgaaataaaatctgtcttaaattta-aaagtagaacttaatttttaagttaaaaagcttaaatatttataaaagtcgagaagtccctatagatctttatta-taatttaagtt-agttttatttaag-a--tttttata-ttaattatcttatttataattttattggggtaataaaaagattaaattaattcttt-tattttttttacattgattattga-tt-----ttttgatccatt-tatattgattataagattaagttaccttagggataacagcgtaatttttttagagagttcttatcgataaaaaagtttgcgacctcgatgttggattaaaatttattttaggtgtagaagtct-aaacttttggtctgttcgaccattaaaatttt------------------------------------------------------------------------------------------------------------------------------------------------------------------------------------------------------------------------------------------------------------------------------------------------------------------------------------------------------------------------------------------------------------------------------------------------------------------------------------------------------tgg--taatttcccatattattagtcaagaaagaggaaaaaaggaaacttttggatccttaggaataatttatgctatattagctattggattattgggatttgtagtttgagcacatcatatatttacagttggaatagatgtagatacacgggcatattttacatcagcaacaataattattggtgtacccacaggaattaaaattttttcttgattagctactcttcatggatctcaaatttcatatagaccttctttattatgagccttagggtttgtatttttatttacagtagggggactaacaggagtagttcttgctaattcttctattgatattattcttcatgacacatattatgtagttgctcattttcattatgttttatcaataggagcagtatttgctattttagcaggatttattcagtgattccccttatttactggattatcattaaattataatttattaaaaatccaatttattgttatatttattggagtaaatctaacattttttcctcaacattttttaggattgagaggaatacctcgacgatactcagactatcctgatgcatatacttcatgaaatgttatttcttctattggatcaactatctcatttattggagttttaatatttatttatattatttgagaagcttttatttcttatcgaatagttattttttctaatcatatacctacttctattgaatgattccaaagattaccccctgcagaa---------------------------------------------------------------------------------------------------------------------------------------------------------------------------------------------------------------------------------------------------------------------------------------------------------------------------------------------------------------------------------------------------------------------------------------------------------------------------------------------------------------------------------------------------------------------------------------------------------------------------------------------------------------------------------------------------------------------------aatccaccggaggcaaggccccgaggaaacagctcgccaccaaggccgcccgcaagagcgcgcccgccaccggcggcgtcaagaaaccccatcgttacaggcccggaaccgtcgccctccgcgagatccgtcgctaccagaagagcaccgagctcctcatccgcaagcttccgttccaacgtctggtgcgcgagatcgcccaggacttcaagaccgacctgcgtttccagagctccgccgtcatggccctgcaggaagccagcgaggcctacctggtcggccttttcgaggacaccaacttgtgcgccat-----------------------------------------------------------------------------------------------------------------------------------------------------------------------------------------------------------------------------------------------------------------------------------------------------------------------------------------------------------------------------------------------------------------------------------------------------------------------------------------
	Coelambus_semivittatus            ttaaaatgtaaa---ttttattattaaagtagtattagttatgatcttgaaatttaaagattttggcggtgttttagtctatttagaggaacctgttctgtaattgatagtccacgaataatcatactttattt-aattaatttgtatatcgttgttatta-agtattttaaaagaaattgaatatttagattttttaa-taaaaatatatttcagatcaaggtgcagtttataataaagaaga-aatgggttacaataaaattatttat--gcggatttatatattaaaata-ataaagaagatggatttaatagtaataatatt-aatataaattttatgatttaagctctaaaatgtgtgtcctttaga---ttagaatttaaggtctgacctgcccattgatga---atttaacggccgcagtaatttgactgtgcaaaggtagcataatcattagttttttaattaaaagcttgtatgaatggttggacgaaataaaaactgtctctaaataa-taaatagaatttaatttttaagttaaaaagcttaaatgagtataaaagacgagaagaccctatagatcttaacat-aattg-ttttt-aattttataatag-a--ataattga-ttaattaaagatagttgttttttattggggtaataaaaagatttgaaaaattcttt-ttt--attttacataaatatatga-tt-----atatgatccatt-tttaatgattataagattaagttaccttagggataacagcgtaatttttttaaagagttcttatcgataaaaaagtttgcgacctcgatgttggattaaaaattattttaggcgtagaagttt-aaaattttggtctgttcgaccattaaattttt-aca------------------------------------------------------------------------------------------------------------------------------------------------------------------------------------------------------------------------------------------------------------------------------------------------------------------------------------------------------------------------------------------------------------------------------------------------------------------ccagaagtttatattttaattcttccgggattcggaataatctctcatattattagacaggaaagaggaaaaaaagaaacttttggatccctaggaataatttatgctatactagctattggtttactaggatttgttgtatgagcacaccacatatttactgttggaatagatgttgatacccgagcatatttcacttctgcaacaataattattgccgttcctacaggaattaaaattttttcttgattagcaacccttcatggatctcaaatttcttatagaccttctttattatgagccttagggtttgtatttttatttacagtagggggattaacaggagtagtcctagctaattcttctattgatattgtccttcatgacacttattatgtagtagcccactttcactatgtgttatctataggagccgtatttgcaattctagctggactaattcaatgatttcctttattcaccggattatctttaaattctaatcttctaaaaatccaatttgtagtcatattttttggtgtaaatttaacattctttcctcaacattttcttgggttaagaggcatacctcgacgatactcagattatccagatgcatatacttcttgaaatgtaatttcttcaatcggatccacaatttcatttattggggttcttatattaatttatattatttgagaatcttttatttctcaacgtatcgtaatcttctcaaaccaaatacctacttctattgaatgattccaaaagttccctccagcagaacatagatactctgaattaccatggcaacatggtctaatctaaatttacttgatagagcatcccctctaatagaacaattaacgttttttcatgatcacacactaataattctaactataatcacaattttagtagggtaccttatattttccctattttttaataaatttattaatcgttttctattagaaggacaaactattgaagtaatttgaactattttaccagctattattttaatttttattgctttaccttctttacgtcttctctatcttcttgatgaaattagaaatccgtgattgaccttaaaatctattggtcaccagtgatattgaagttatgaatattcagattttaaaaaattagaatttgattcttatatgaccccaacaaatgatcttgcaaagaatgaatttcgtctattagatgtggataatcgagtaatcctacctttaaactctcaaatccgtattttagtaactgcaatagatgtattacattcatgaacaattccatctttaggagttaaaattgatgcaactcccggacgactaaatcaaacaaatttttttattaatcgtccaggtttattttatgggcaatgttctgaaatttgcggggctaatcatagatttatacctattgttattgaaagagtaccaaccaatatttttattaactgaatttcaaatcgcaagtcgaccggaggcaaggccccgaggaagcagctcgccaccaaggccgctcgtaagagcgcgcccgccaccggcggcgtcaagaagccccatcgttacaggcccggcaccgtcgccctccgtgagatccgtcgctaccagaagagcaccgagctcctgatccgcaagcttccgttccaacggttggttcgcgagatcgctcaggacttcaagaccgacctgcgcttccaaagttccgccgtcatggccctccaggaggccagcgaggcctacctcgtcggtctgttcgaggacaccaacttgtgcgccatccacgccRagcgcctcttgtactgtcaaaacctgctggatgcggcttccttctttccgtgttatcggagacaacctaaaggatagattcgacggcgcatcccgggtaatggtcaccaactcgggtagtcagcgaggcggcaacaacgctcactcgaacaatgcacaatccaataaccatctcacgaatagtattcatggatctcacacagaacgatcaattggaaggaggagaaaacacaagtacggattccagctgaaaccgtacaacccagaacacaaaccacctggttctaaagatcttgtatacttagaaccctcgcccggattctgtgaaaggaatccgaaattaggaatcgagggaactcacggaagaatatgcaacgatacatcgattggtgtagatgggtgcgatctaatgtgctgcggaagaggttatcgtacgcaagaaattgtcgtcgtagaaagatgtgca
	Desmopachria_convexa              taaaaatgtaaat--tttaaaagtcaaggtagtaatagttatgttcttgaaatttaaaaaatttggcggtattttagtctttttagaggaacctgttctataattgatagtccacgattaatctaacttaattt-aattaatttgtatatcgtcgttttta-ggtatttcataagaattaaaatatttaataattaaga-taaaaatatatttcagatcaaggtgcagtttatagttaagaaga-aatgggttacaataaatttatttaa--atggatttataaattaaattttgtaatgaaggtggatttaatagtaataaaata-aattttatttttatgatttaagctctaaaatatgcgtcctttagt---atataatttaaggtttaacctgccctatgattaat-atttaatggccgcagtaatttgactgtgcaaaggtagcataatcattagttttttaattaaaagcttgtatgaatggttggacgagataaattctgtctcttaataa-taattagaatttaatttttaagttaaaaagcttaaataattataaaagacgagaagaccctatagatttttattt-aattt-taattaattattttttaag-a--ttgataat-tagattagttgtaattaaattttattggggtaataaaaagattaagataattcttt-tttaatatttacataaatatttga-at-----atatgatccaga-atttttga-taaaagattaaattaccttagggataacagcgtaatttttttaaagagttcttatcaataaaaaagtttgcgacctcgatgttggattaaaaaatattttaggtgcagaagctt-aaattaatggtctgttcgaccagtggtttttt-acagatatagcatttcctcgaataaataatataagattttgacttttacccccatctttatctttacttttaataagaagaatagtagaaagaggcgcaggaactgggtgaacagtatatccacccttatcttcttcaattgctcatgggggagcatctgtagatttagcaatttttagacttcatttggctgggatttcttcaattttaggagctgtaaattttattactacaattattaatatacgatcggtaggaataacttttgatcgtataccattatttgtttgatcagtaggaattacagctttattacttttactttcccttcctgttttagcaggagctattacaatactattaacagatcgaaatttaaatacttcattttttgatccagcagggggaggggacccaattttataccaacacttattctgattttttggacatcctgaagtctatattttaattttacctgggtttgggataatttctcatattattagacaagaaagaggaaaaaaagaaacttttggttcattagggataatttatgcaatattagctattgggttattaggatttgttgtatgagctcaccatatatttaccgtaggaatagatgttgatacccgagcatactttacttctgcaactataattattgctgttcctacaggaattaaaattttttcatgacttgcaactcttcatggatctcaaatttcttataggccctcactactatgagctttagggtttgtatttctatttacagtaggaggtttaacaggagtagttcttgctaattcatcaattgatattattttacatgatacctactatgtagttgctcattttcattatgttctttcaataggagcagtatttgctattttagcaggatttattcaatgatttcctttatttacaggattaacccttaatttttatcttctaaaaattcaatttattattatatttttaggagtaaatttaacttttttccctcaacattttttgggtcttagcggaataccccgacgatactcagattatcccgatgcttatacatcatgaaatgtaatttcctcaattggatcttcaatttcttttattggagtaattatatttatttatattatttgagaagcaattgcctcccatcgattggtaatattttcaaaccacatacctacatctattgaatgacttcaaaatttccctcctgccgaacatagatattcagaattaccatggcgacatgatctaatttaaaccttcaagatagtgcctcccctttaatagaacaactcacattttttcatgatcatacccttataattttaactataattactcttttagtaggatacttaatattttctcttttttttaataaatatattaatcgatttttattagaaggtcaaactattgaaattatttgaacaattttaccagctattattttaatttttattgcWcttccttctttacgattactctatttattagatgaaattagaaatccttgattaactttaaaatcaatcggtcaccaatgatattgaaaatatgaatattcagattttaaaaaaattgaatttgattcttatataaccccctcaaatgaattaaaaaataatgaatttcgtttattagatgtagataatcgaattgttttaccttttaattcccaaattcgtgttttaattactgcaatagatgttcttcattcatgagcagtaccttctttaggagtaaaaattgatgcaactccaggccgtttaaaccaaacaaatttatttataaatcgacctgggttattttatgggcaatgttcagaaatttgcggagcaaatcatagatttatacctattgttattgaaagagtaccttcaaaaatttttatcaattgaattaataaccgtaaatccaccggtggcaaRgccccgcgtaaacaactcgccaccaaggccgcccgtaagagcgcaccggcgacaggaggtgtcaagaaaccccatcgttacaggcccggaaccgtcgctctccgtgagatccgtcgttaccagaagagcacggaactcctgatccgcaagcttcctttccaacgtctcgtccgtgagatcgcccaggacttcaagaccgacttgcgtttccagagctccgccgtcatggccctccaagaagccagcgaggcatacctcgtcggtctcttcgaagacaccaacttgtgcgccatccacgccaagcgc----------------------------------------------------------------------------------------------------------------------------------------------------------------------------------------------------------------------------------------------------------------------------------------------------------------------------------------------------------------------------------------------------------------------------------------------------------------------------
	Ereboporus_naturaconservatus_     tttagatgtaaa----ttttttatcaaaagaataatagttatgttctttaaatttaaaaaatttggcggtattttagtcttttcagaggaacctgttctgtaatcgatagtccacgataaaatgtacttaattc--aatagtttgtatatcgttgttatta-aatattttataagaattataatgtttaggagttttaa-taaaaaagaatttcagatcaaggtgcagtatataattaagaaga-aatgggttacaataagtttatttat--atggaattatgtttaaaaaaatttaatgaaggtggatttgaaagtaataaaatt-tagattaattttatgatttt---------------tctttttaga---atataattaaaggtctaatctgcccactgaaaatt-tttaaatggccgcagtaagttgactgtgcaaaggtagcataatcaatagttttttaattaaaaactagaatgaatgattgaacgaaataaaatctgtctttagatta-taagttgaattttatgtttaagttaaaaagcttaaataatattaaaagacgagaagaccctatagatctttatag-taatt--aatt-atttttattaaggaa--atagatta-tattttaatttaaaaactattttattggggtaatagaaagattagtttaattcttt-tttt-tatagacaattatttttgg-tt-----agttgatccatt-attaatgattagaagattaagttaccttagggataacagcgtaattttttttaagagttcatatcgataaaaaagtttgcgacctcgatgttggattaaaaattattctaggtgtagaagttt-agaattttggtctgttcgaccattaaattttt-aca------------------------------------------------------------------------------------------------------------------------------------------------------------------------------------------------------------------------------------------------------------------------------------------------------------------------------------------------------------------------------------------------------------------------------------------------------------------------------------------------------------------attattagacaagaaagaggaaaaaaagaaacttttggatccttaggaataatttatgcaatattagctattggcttattaggatttgtagtttgagctcatcatatatttacagttggtatagatgtagatacacgagcttattttacttcagctactataattattgctgttccaacaggaattaaaatcttttcttgactagctactcttcatggatctcaaattacttatagcccctctttactttgagccttaggatttgtatttttatttactgtaggaggattaactggtgtaattttagctaattcttcaattgatattattcttcatgatacatactatgttgttgctcattttcattatgtattatcaataggagcagtatttgcaattttagctggatttattcaatgattccctctattttctggtttaaatttaaactctaatttattaaaaattcaatttatagtaatattcacaggagtaaatttaactttctttcctcaacattttctaggattaaggggaatacctcgtcgttattcagattatccagatgcatatacttcatgaaatataatttcatctattggatcaataatttcatttatcagagtaattatattaatttatattatttgagaagcttttatttctcaacgaatagtaattttttctaatcaaatatcttcttcaattgaatgataccaaaagcttcctccagctgaacatagatactcagaattaccatggcaacatgatcaaatttaaaccttcaagatagagcctctcctttaatagaacaattaaccttttttcatgaccatactttaataattttaacaataattacagttttagtgggatatttaatattctcattattttttaataaatttattaatcgttttttattagaaggtcaaactattgaagtaatttgaactattttaccaacaattattttaatctttattgccctcccttctcttcgccttctttatcttttagatgaaattagaaatccttgattaactttaaaatcaattggtcatcaatgatattgaaaatatgaatattcagactttaaaaaacttgaatttgattcttatataatcccctctaatgaactctcagaaaatgaatttcgactattagatgtagataatcgtgtaattcttccatttaattctcaaattcgaatcttagtttcagctatagatgtccttcattcatgaactattccctctttgggagtaaaaattgatgctactcctggacgattaaatcaaacaaacttctttattaatcgaccaggattattttttggacaatgttcagaaatttgtggaataaatcatagatttatacctattgtaattgaaagagttcctacaaattattttatcaattgaatttcaaatcgcaaatcaaccggtggcaaggccccgagaaaacaactcgccaccaaggcagcccggaagagcgcgccggccaccggcggagtcaagaagccccatcgttaccgacccggtacagtcgctcttcgggagatccgtcgttaccagaagagcaccgaactcttgatccgcaaattgcccttccaacggctggttcgcgagatcgcccaggatttcaagaccgacctgcgtttccagagctctgccgtcatggctctgcaggaagccagcgaggcctacctcgtcggtcttttcgaagacaccaacttatgcgccatccacgccaagcgcctcttgtacagtaaaaacctgctggatgcgtcttccgtctttccgcgtcattggagataacctcaaagatcgcttcgacggagcttcccgcgtcatggtcagcaatgctggtagccaacgcggcggaaacaacgcccactcaaacaacgcccagtcgaacaaccatctaaccaacagcatccatggatcacacacagaaagatccatcggaagaaggagaaaacacaagtatgggtttcaacttaaaccgtacaacccagaacacaaaccccccggtggtaaagatctggtttatttggaaccttctcctgggttctgtgaacggaaccccaagttgggaattgaaggtactcacggaaggatctgcaatgatacgtctattggggttgatggctgcgatcttatgtgctgcggaagaggtcacagaacacaagagatcgttgtggttgaaaggtgtgct
	Graptodytes_ignotus               tttaaatgtaat---aaaataaatcaaaggattaatagttaagatctttaaatttaaaaattttggcggtattttagtctatttagaggaacctgttctgtaatcgataatccacgagttaaataacttaattt--attagtttgtatatcgttgttatta-aatattttataagaat-taaatgtttaagagttttaa-agagaaaaaatttcaaatcaaggtgcagtttataattaagaaga-aatgggttacaatagatttatttaa--atgaatttatttatgaaaa-atgtaatgaaggtggatttaatagtaataaaatt-aatattaattttatgattttagctctaaaatgtgtgtcctttaga---gtataattaaaggtttaacctgcccactgaaaaa--tttgaatggccgcagtaaattgactgtgcaaaggtagcataatcaatagttttttaattaaaagcttgtatgaatggttggacgagataaaatctgtctttaggtta-aatatagaatttaatttttaagttaaaaagcttaaataagattaaaagacgagaagaccctatagatcttaataa-ttatt-aagtt-aaaaatatatagg-a--ataggatt-tattataatttaataattattttattggggtaatagaaagatttaataaattcttt-tttattaataacagtaatttttga-at-----tgttgatccatt-attaatgattaaaagattaagttaccttagggataacagcgtaatttttttaaagagttcatatcgataaaaaagtttgcgacctcgatgttggattaaaaattattctaggtgtagtagttt-agaattttggtctgttcgaccattaaattttt-aca------------------------------------------------------------------------------------------------------------------------------------------------------------------------------------------------------------------------------------------------------------------------------------------------------------------------------------------------------------------------------------------------------------------------------------------------------------------cctgaagtttatattttaattcttccaggatttggaataatttctcatattattagccaagagagaggaaaaaaagaaacctttggatcattgggaataatttatgcaatattagccattggattattaggatttgttgtatgagcacatcatatattcacagtaggaatagatgttgatacacgagcttattttacttcagcgactataattattgctgtaccaactggaattaagattttttcctgacttgcaactcttcacggatctcaaatctcttatagcccttcattactatgagctttaggatttgtttttctttttacagtaggagggttaacgggggtagtattagcgaactcatcaattgatattattcttcatgatacttattatgtggtagctcattttcactatgttttatccataggggccgtatttgcaattctagctggatttattcaatgatttcctttatttacaggtttaaatttaaactcctatcttttaaaaattcaatttttagttatatttattggagtaaatttaactttttttccccaacattttcttggattaagaggaatacctcgacgttattcagattatcccgatgcttacacttcatgaaatgttatttcttctattggatctactatttcatttattggagtaattatactaatttatattatttgagaagcttttatcactcaacgaactattattttttctaatcaaatatctacatccattgaatgattccaaaaccttcctcctgctgaacatagatattctgaattaccatggcaacatgatctaatttaaatctccaagatagagcctcaccactaatagaacaattaactttctttcatgaccatactttaataatcttaactataattacaattttagtgggttatttaatattttctttattttttaataaatatattaatcgattactattagaaggtcaaacgattgaagttatttgaactattctcccagcaattattttaatttttattgcattaccttctctccgtcttttatatttattggatgaaattagaaatccctgattaactttaaaatctattggtcatcagtgatactgaagatatgaatattcagattttaaaaaattagaatttgattcatatataaccccctcaaatgaattgccgattaatggatttcgtttactagatgttgataatcgagtaattcttccatttaattcccaaattcgaattttagtttcagctatagatgtattacattcatgaacaattccttccttgggagtaaaaattgatgctactcctggacgattaaatcaaactaatttttttataaatcgacctggaatattcataggacaatgttcagaaatttgtggagcaaatcatagatttatacctattgtaattgaaagagtccctaccaaaatcttcattaattgaatttacaatcgcaagtcaaccgggggcaaggcgccgaggaaacagctcgccaccaaggcggcccgcaagagcgggccggccaccggcggagtcaagaaacctcatcgttacaggcccggcaccgtcgccctgcgtgagatccgtcgttaccagaagagcaccgagctcctgatccgcaagctgccgttccaacggttggtgcgcgagatcgcccaggacttcaagaccgacctgcgtttccagagctccgccgtcatggcgctgcaggaagccagcgaggcttacctcgtcggcctgttcgaggacaccaacctttgcgccatccacgccaagcgcttcctgtacagtcaaaacctgctggatgcgtcttccatctttccgtgttattggagataacctcaaagatcgttttgatggagcgtcacgtgttatggtcagcaattccggaagtcaacgcggtggaaacaacgcccattcaaacaacgcacaatccaacaaccatctcaccaatagcattcatggttcgcatacggaaagatctattggaagaaggagaaaacataaatatggtttccaactgaaaccttacaatccagaacataaacctccaggtggtaaagatttagtttatctggaaccttctccgggattttgtgaaagaaatccaaagttggggattgaaggaacacatggtagaatctgtaatgatacctcgattggggtggatggttgtgatctgatgtgttgtggaagagggtaccgaacacaagagatcgttgtggttgaaaggtgtgca
	Heterosternuta_pulcher            tttaaatgtaaa----tttttaatcaaagtagtattagttatgatcttgaaatttaaaaattttggcggtattttagtctatttagaggaacctgttctataattgatagtccacgataaacaatactttattt-aattaatttgtatatcatcgttataa-gatattttaaaagaatttaaatatttaatatttttca-ttaaaatatatttcagatcaaggtgcagtttataataaagaaga-aatgggttacaataaaattatttaa--gcggatttatttattaaaatg-gtaatgaagatggatttaatagtaataaaatt-tatataaattttatgattttagctctaaaatgtgtgtcctttaga--tttataatttaaggtttaacctgcccattgaaatt--tttgaaaggccgcagtaatttgactgtgcaaaggtagcataatcattagttttttaattaaaagcttgtatgaatggttggacgagataaaatctgtcttttaatta-aatatagaatttaatttttaagttaaaaagcttaaatattagtaaaagacgagaagaccctatagatctttatat-aattt-tttat-agtgtaaataagg-a--ttaattaa-tttattataataatttatattttattggggtaatagaaagattagtataattcttt-ttt--ttgaaatattaataaatag-tt-----ttttgatccatt-aatagtgataataagattaagttaccttagggataacagcgtaatttttttagagagttcatatcgataaaaaagattgcgacctcgatgttggattaaaattaatcttaggtgcagaagttt-gagattttggtctgttcgaccattaaattttt-aca------------------------------------------------------------------------------------------------------------------------------------------------------------------------------------------------------------------------------------------------------------------------------------------------------------------------------------------------------------------------------------------------------------------------------------------------------------------ccggaagtttacattcttattctacccggatttggtataatttctcatattatcagtcaagaaagaggaaaaaaagaaacctttggttcattaggtataatctacgcaatattagctattggattattaggatttgtagtatgagcacatcatatatttactgtaggaatagatgttgacactcgggcatattttacttctgctactataattattgctgtacccacaggaattaaaattttttcttgattagctactttacatggctcacagatttcatatagtccatctcttctttgagcactaggatttgtatttttatttactgttggaggattgacaggagtggtactagcaaattcttctattgatattattttacatgatacatattatgtagttgcacatttccattatgttctttctataggagctgtatttaccattttagcgggatttattcaatgatttcctttatttaccggaatttcactaaataaccaattgttaaaaattcattttataattatatttattggggtaaatttaaccttttttccacaacatttcttaggtttaagaggcatacctcgacgatactctgattacccagatgcctatacatcctgaaatattatttcttcaattggatcaactatttctttcattggagtattaatatttatctatattatatgagaagcttttgtatcccaacgaatagtaatcttttctaatcaaatatcaacttctattgagtgattccaaaaatttccccccgcagaacatagatattcagaattacc--------------------------------------------------------------------------------------------------------------------------------------------------------------------------------------------------------------------------------------------------------------------------------------------------------------------------------------------------------------------------------------------------------------------------------------------------------------------------------------------------------------------------------------------------------------------------------------------------------------------------------------------------------------------------------------------------acgtaaatccaccggaggtaaagccccgaggaaacaactcgccaccaaggccgcccgtaagagcgcgccggcaaccggcggcgtcaagaaaccacatcgttacaggcccggtaccgtcgctctccgtgagatccgtcgttaccagaagagtaccgagctgctgatccgcaaacttccgttccaacggttggttcgtgagatcgcccaggacttcaagaccgacttgcgtttccagagctcggccgtcatggccctgcaggaagccagcgaggcctacctcgtcggcctgttcgaagataccaacttgtgcgccatccacgccaagcgc----------------------------------------------------------------------------------------------------------------------------------------------------------------------------------------------------------------------------------------------------------------------------------------------------------------------------------------------------------------------------------------------------------------------------------------------------------------------------
	Haideoporus_texanus               tataaatgtaaa-----tttttacttaagtagtattagttatgatcttgaaatttaaaaattttggcggtattttagtcttttcagaggaacctgttctatgattgatagtccacgatagattatactttattt--tttagtttatatatcgtcgttttta-gatattttataagaatttaaatatttaagattttatt-taattaagtagatcagatcaaggtgtagcttataataaaggaga-gatgggttacaataaatatatttaa--atggatttgtatatgaaaatatataatgaaggtggatttgatagtaataagttt-tataataaatttatgattatggctctaaaatgtgtgtcctttaga-tttaataatttaaggtttaacctgcccattgagatt--tttaaaaggccgcagtaatttgactgtgcaaaggtagcataatcattagttttttaattagaagcttgaatgaatggttggacgagataaaatctgtcttttaatta-tatatagaatttaatttttaagttaaaaagcttaaatattggtaaaagacgagaagaccctatagatctttatat-aattt-ttagt-attattgattagg-t--ttatttta-tttagtattaagtattatattttattggggtaatagggagattaaataaattcttt-tttt-aaaaaatataaataattag-tt-----ttttgatccatt-tatagtgatagtaagattaagttaccttagggataacagcgtaatttttttggagagttcatatcgataagaaagattgcgacctcgatgttggattaaaattatttttaggtgcagaagttt-aagaaattggtctgttcgaccattaaattttt-aca--------------------------------------------------------------------------------------------------------------------------------------------------------------------------------------------------------------------------------------------------------------------------------------------------------------------------------------------------------------------------------------------------------------------------------------------------------------------------------------------------------------------------------------------------------------------------------------------------------------------------------------------------------------------------------------------------------------------------------------------------------------------------------------------------------------------------------------------------------------------------------------------------------------------------------------------------------------------------------------------------------------------------------------------------------------------------------------------------------------------------------------------------------------------------------------------------------------------------------------------------------------------------------------------------------atggcaacatggtccgacttaaacttacaagatagagcttccccattaatagaacaactaaccttttttcatgaccatactctaataattttaaccataattactgttctagtcagatatttaatattctccctattctttaataaatatattaaccgttttcttctcgaaggccaaataattgaagtaatttgaactattttaccagctattatcttaatttttattgcactcccatcattacgtttattataccttcttgatgaaatcagaaatccttgattaactctaaaatctatYggacatcaatgatattgaagttatgaatactctgactttaaaaaattagaattcgactcatatataattccctctaatgaattaaaaattaatgaatttcgtcttcttgatgtagataatcgtgtaattctcccatttaactctcaaattcgtattttagtatctgctatagatgttctccattcttgaacagtcccttcattaggagtaaaaattgatgcaattcctgggcgattaaatcaaactaatttttttataaaccgtccaggtttattttatggacaatgctcagaaatttgtggaactaatcacagatttataccaattgtaattgaaagaacgccaaccaatacttttataaattgaatctccaatcgcaaatccaccggaggcaaagccccgaggaaacagctcgccacgaaggccgcccgtaagagcgcgcccgcgaccggcggcgtcaagaagccgcatcgttacaggcccggtaccgtggctctccgtgagatccgccgttaccagaagagtaccgaactgctgatccgcaagctcccgttccaacgtttggtccgtgagatcgcccaggacttcaagaccgacctgcgtttccagagctcggccgtcatggccctgcaggaagccagcgaggcctacctcgtcggcctgttcgaagataccaacttgtgcgccatccacgccaagcgt----------------------------------------------------------------------------------------------------------------------------------------------------------------------------------------------------------------------------------------------------------------------------------------------------------------------------------------------------------------------------------------------------------------------------------------------------------------------------
	Hydrocolus_paugus                 tgtaaatgttaa-----tttttaccagagtagtattagttatgatcttgaaatttaaaaattttggcggtattttagtctattcagaggaacctgttctataattgatagtccacgataaattatactttattt--aataatttatatatcgtcgttatta-aatattttataagaattataatatttaagatttttaa-ttaaaaaatatatcagatcaaggtgtagtttataataaagaaga-aatgggttacaataaaattattt----ttgaatttgtatataaaaatatatgatgaaattggatttgatagtaataaattt-tatatttaatttatgattttagctctaaaatgtgt----------------------------------gcccattgataaa--attaaaaggccgcagtaatttgactgtgcaaaggtagcataatcattagttttttaattaaaagcttgtatgaatggttggacgagataaaatctgtctcttaataa-aaagtagaatttaatttttaagttaaaaagcttaaatttatataaaagacgagaagaccctatagatctttataa-aaatt-ttttt-aatattaatattg-a--taatttta-tttattatataaatttttattttattggggtaataaaaagattaaaaaaattcttt-ttt--atttaacaaaaattattga-tt-----ttatgatccatt-attagtgatta-aagattaagttaccttagggataacagcgtaattttttttaagagttcttatcgataaaaaagtttgcgacctcgatgttggattaaaagtaatcttaggtgtagaagt---------------------------------------------------------------------------------------------------------------------------------------------------------------------------------------------------------------------------------------------------------------------------------------------------------------------------------------------------------------------------------------------------------------------------------------------------------------------------------------------------------ccggaagtttatattctaattctcccaggatttggtataatttcccatattattagtcaagaaagaggaaaaaaggaaaccttcggttctttaggaataatttatgctatattggctattggattattaggatttgtagtttgagctcatcatatatttactgtaggaatagatgttgatactcgagcatattttacatcagctactataattattgctgttcctacaggaattaaaattttttcttgattagccacattacatggttcccaaatttcatatagaccttctttattatgagctcttggatttgtatttttatttacagtagggggattaaccggagtagtattagctaattcatcaattgacattattttacatgatacatactatgttgttgcccattttcattatgttttatcaataggggcagtatttgcaattctagcaggatttattcaatgatttccattattcacaggaattactttaaattcaaatcttttaaaaattcaatttatcattatatttattggagtaaatttaacattttttccacaacatttcttaggtttaagaggaataccccgacgatattctgattatcctgatgcatatactacatgaaatgtaatctcttcaattggttcaactatctcatttattggagtattaatattaatttatattatttgagaagctataatttctcaacgtatagtaatttttgctaatcaaatacctacttcaattgaatgattccaaaaattccccccagcagaacacagatattccgaattaccatggcaacatgatctgatttaaacttacaaaatagagcttctccattaatagaacaattaacattttttcatgaccatactttaataattttaacaataattaccttattagttggatatttaatattttctctattttttaataaatatattaatcgatttttacttgaaggacagacaattgaagtaatttgaacaattcttccagctattattttaatttttattgcccttccctctttacgtttattatatttattagatgaaattagaaatccctgattaaccttaaaatctattggtcatcagtgatattgaagatatgaatactcagattttaaaaaattagaatttgattcctatataattccaacaaatgaactaaaattaaatgaatttcgattattagatgttgataatcgagtaattttaccattcaattcacaaattcgtattttagtttcagctatagatgttcttcattcttgaacaattccatccttaggagtaaaaattgatgcaacccccggacgattaaatcaaactaatttttttataaatcgaccaggattattttatggtcaatgttcagaaatttgtggggccaatcatagatttatacctattgtaattgaaagaattccaacaaatatttttattaattgaatttctaatcgtaaatccaccggtggcaaagccccgaggaaacagctcgccaccaaggccgcccgtaagagcgcgccggccaccggcggagtcaagaaacctcatcgttacaggcccggcaccgtggctctccgtgagatccgtcgttaccagaagagcaccgagctcctgatccgcaagctgcctttccaacgtctcgtccgtgagatcgcacaggacttcaagaccgacctgcgcttccagagctccgccgtcatggctctgcaggaagccagcgaggcctacctcgtcggtctgttcgaagacaccaacctgtgcgcgatccacgccaagcgc------------------------------------------------------agacaacctaaaggaccgcttcgacggcgcttccagagtcatggtcagcaacgcaggaagccaaagagctggcaacaatgcccactcaaataacgcccaatcaaacaaccacctcacgaacagcatccatgggtcacacacagaaagatccattggaagaagaagaaagcataagtatggattccaactgaaaccttacaacccagaacataaacctccaggttctaaagacctggtttatctggaaccttcccctgggttctgtgagaggaatcccaagctggggattgaaggaacccacgggaggatctgcaatgacacctcgattggggttgatggttgtgacctcatgtgttgcggaagaggatatcgaacgcaagagatcgtggttgttgaaagatgtgct
	Hyphydrus_elegans                 ttaaaatgtaaa----ttaattatcaaagtagtattagttaagttctttaaatttaaaaaatttggcggtattttagtcttttcagaggaacctgttctataattgatagtccacgattaattttactttattt-aataaatttgtatatcgtcgttttta-aatattttataagaaatttaatatttaagagtttaaa-tttaaaaatatttcagatcaaggtgcagtatatagtaaagaaga-aatgggttacaataaatttatttat-tatgaatttttatatgaaaatgtattttgaaggaggatttgatagtaataaaatt-tattaaaattttatgattttagctctaaagtgtgtgtcctttagg--aaaataatttaaggtctaatctgcccactgatta---attgaatggccgcagtaatttgactgtgcaaaggtagcataatcattagttttttaattaaaagcttgtatgaatgattggacgagataaaatctgtctcttagtta-aaattagaatttaatttttaagttaaaaagcttaaatttttataaaagacgagaagaccctatagatctttattt-atttaagttaa-aaattttataaag-a--ttatttta-ttatttttaatttaataaattttattggggtaataaaaagattaaataaattcttt-taaaatttttacattgattaatga-tt-----ttttgatccatt-attagtgattataagattaagttaccttagggataacagcgtaatttttttaaagagttcatatcgataaaaaggattgcgacctcgatgttggattaaaagtaatttcaggtgcagaagtct-gaagttttggtctgttcgaccattaaattttt-acagatatagcctttccacgaataaataacataagattttgacttttacccccttctctaagattattattaataagaagaatagtagaaagaggggcaggaacaggatgaacagtttatcctcccctatcagcaagaattgcccatgggggagcttcggttgatttagcaatttttagacttcatttagcaggtatttcatctattttaggtgcagtaaattttattactactattattaatatacgatcagtaggtataacatttgatcgaatacctttatttgtatgatcagtgggaattacagcattactacttcttctatctttacctgtattagcaggagctatcacaatattattaacagatcgaaacttaaatacctcattctttgatccagcaggagggggagacccaattctatatcaacatttattttgattttttggacatccggaagtttatattttaattcttccaggttttggaataatttctcatattattagacaagaaagaggaaaaaaggaaactttcggatccttaggaataatttatgctatattagcaattgggttattgggatttgtagtttgagcacatcatatatttacagtaggtatagacgtagatactcgagcttattttacttcagcaactataattattgctgtaccaactggaattaaaattttttcttgacttgctacccttcatggatctcaaatctcctatagaccttctttattatgagcattagggtttgtatttttatttacagtaggaggattaacaggagtagttttagcaaattcttctattgatattattcttcatgatacttattacgtagttgcccattttcattatgtattatcaatgggagcagtattcgcaattttagcaggatttattcaatgatttcctttatttactggactatcattaaactcaagattattaaatattcattttattattatatttttaggagtaaatttaacatttttccctcaacattttttaggattaagaggaatacctcgtcgttattcagactatcctgatgcctatacttcatgaaatgtaatatcgtctattggatcaacaatatcatttattggagtaataatatttatctatattatttgagaagcatttatttctcaacgaatagtattattctctaatcaaatacctacatctattgaatgacttcagaacttccctccggctgaacattgttactcagaattaccatggcaacatggtcggatctaaatctccaagatagagcttctccattaatagaacaattaacctttttccatgatcatacattaataattttaacaataattacaattttagttggatatttaatattttcactattttttaacaaatatattaatcgatttttactagaaggtcagactattgaagtaatttgaactattcttcccgctattattttaatttttattgcattaccttcccttcgattattataccttcttgatgaaattagaaatccttgattaacattgaagtctattggaaatcaatgatattgaagatatgaatattcagactttaaaaaaattgaatttgattcttatataattccatctaatgaattaaaacccaatgaatttcgattattagatgttgataatcgaattattcttccctttaattctcaaattcgtattttagtttctgctatagatgttcttcattcatgaacaattccttctttaggagtaaaaattgatgcaactccaggacgtttaaatcaaacaaatttttttataaatcgaccgggattattctatggacaatgttcagaaatctgtggagcaaatcacagatttatacctattgttattgaaagagtaccgacaaacacatttattaattgaatctctaaccgcaaatccaccggcggaaaggctccgcgaaaacagctcgccaccaaggccgctcgcaaaagcgcgcccgcaaccggaggcgtcaagaagccccatcgttacaggcccggtaccgtggctctccgcgagatccgtcgctaccagaagagcaccgagctcctgatccgcaagctgcctttccaacgtctcgtgcgtgaaatcgcgcaggacttcaagaccgacctgcgcttccagagctcggccgtcatggccctgcaggaagccagcgaggcttacctcgtcggtctgttcgaagacaccaacttgtgcgcgatccacgccaaacgc----------------------------------------------------------------------------------------------------------------------------------------------------------------------------------------------------------------------------------------------------------------------------------------------------------------------------------------------------------------------------------------------------------------------------------------------------------------------------
	Hyphydrus_excoffieri              taaaaatgtaaa----attattatcaaagtagtattagttatgttctttaaatttaaaaaatttggcggtattttagtctattcagaggaacctgttctgtaattgatagtccacgataaattgtattttattt-aattaatttgtatatcgtcgttatta-aatattttataagaataataatatttaagagttataa-taaaaaaatatttcagatcaaggtgcagtttataataaaataga-aatgggttacaataaatttatttaa-tatggatatttgcatgaaaatatattttgaaggaggatttgaaagtaatataatt-tatatagattgtatgattttagctctaaaatgtgtgtcctttaga--taaataatttaaggtctaatctgcccactgatta---attgaatggccgcagtaatttgactgtgcaaaggtagcataatcattagttttttaattaaaagcttgtatgaatgattggacgagataaaatctgtctcttaatta-atattagaatttaatttttaagttaaaaagcttaaatatttatgaaagacgagaagaccctatagatctttattt--atga-agttt-aatttttattaag-a--ttatttaa-ttatttaaatttaaataaattttattggggtaataagaagattaaataaattcttt-tttgtttattacaattataattga-tt-----agaagatccatt-attagtgattataagattaagttaccttagggataacagcgtaatttttttagagagttcttatcgataaaaaagattgcgacctcgatgttggattaaaaattattctaggtgtagaagttt-agaattttggtctgttcgaccattaaattttt-acagatatggctttccctcgaataaataacataagattttgacttctccccccttctcttagactactattgataagaagaatagtagaaagaggggcgggaacagggtgaacagtttaccctcccttatcagctggaattgcacatggaggagcttctgttgatcttgcaatttttagtctccatttagcaggaatctcttcaattttaggggctgtaaattttattactactattatcaatatacgatctattggaatatcttttgaccgaatacccctatttgtttgatctgtaggaattactgctttactattattactctctctccctgttttagcaggagctattactatacttttaactgatcgaaatttaaatacttcattttttgatccggcaggagggggggacccaattttataccaacatttattctgattttttggacacccggaagtttacattctaattctacccggatttgggataatctcccatattattagccaagaaagaggaaaaaaggaaacatttggttctttaggaataatttatgcaatattagccattggtttattaggatttgtcgtttgagctcaccatatatttacagtagggatagatgttgatacccgagcatattttacttcagcaactataattattgcagttcctactggtattaaaattttttcatgattagccactttacacggatcgcaaatctcttatagaccatcccttttatgagcattaggatttgtttttttatttacagtggggggattaacaggagttgtactagcaaactcatctattgatattattctccatgatacatattatgttgtagcccattttcactatgttttatctataggggccgtgtttgctattttagcgggatttattcaatgatttcccctattcactggaatcacccttaattcccaattattaaaaatccattttattattatatttattggagtaaatttaacattcttcccccaacactttcttggacttagaggtataccccgtcgttattctgactatcctgatgcgtatacctcatgaaatattatctcctctattggctcaacaatatcatttattggtgttctaatatttatttacattatttgagaagcatttatctcccaacgaactgtaattttttctaatcaaatacctacctcaatcgaatgattacagaatttcccccctgccgaacattgttactctgaattaccatggcaacatggtcagatctaaaccttcaagacagagcctccccactaatagaacaactcacattttttcatgatcatacattaataattttaactataattacaatcttagtgggatatttaatattttctctattttttaataagtatattaatcgatttttgttagaaggtcaaacaattgaagttatttgaactattctcccagctattattctaatttttattgctttaccgtctcttcgattattataccttttagatgaaattagaaatccctgattaacattaaagtctattggtcaccaatgatactgaagatacgaatactccgatttcaaaaaaattgaatttgactcatatataatccctcttaatgaattaaaaataaatgaatttcgcctattagatgttgataatcgaattattcttccctttaattcccaaatccgaattttagtttctgctatggacgttcttcactcatgaactattccttcattaggtgtaaaaattgatgcaactcctggtcgtttaaatcaaaccaatttttttataaatcgacctggcttattttatggacaatgttctgaaatctgtggagccaaccacagatttatacccattgttattgaaagagtgcctactaataattttattaaatgaatttcaaatcgcaaatctaccggcggaaaagctctccgcaaacaactcgccacgaaggccgcccgcaaaagcgcgccagccaccggaggcgtgaagaagccccatcgttacaggcccggcaccgtagctctccgtgagatccgtcgttaccagaagagcaccgaactgctgatccgcaagctgccgttccaacgtctcgtgcgtgaaatcgcccaggacttcaagaccgacctccgtttccagagctcggccgtcatggccctgcaggaagccagcgaagcttacctcgtcggtctgttcgaagacaccaacctgtgcgccatccacgccaagcgc----------------------------------------------------------------------------------------------------------------------------------------------------------------------------------------------------------------------------------------------------------------------------------------------------------------------------------------------------------------------------------------------------------------------------------------------------------------------------
	Herophydrus_inquinatus            tttaaatgttaa---attaattatcaaagtagtattagttatgatcttgaaatttaaaaattttggcggtgttttagtctatttagaggaacctgttctgtaattgatagtccacgataaattaaactttattt-aattagtttgtatatcatcgttatta-agtattttaaaagaatataaatatttaattttttaaa-ttaaaatatatttcagatcaaggtgcagtttatattaaagtaga-aatgggttacaataaatttatttat--acggatttatttataaaaata-ataatgaaggtggatttaatagtaataaaatt-taaattaattttatgattttagctctaaaatgtgtgtcctttaga---ttagtatttaaggtttaacctgcccattgattaaagatttaacggccgcagtaatttgactgtgcaaaggtagcataatcattagttttttaattaaaagcttgtatgaatggttggacgagataaaaactgtctctatttaa-ttaatagaatttaatttttaagttaaaaagcttaaattttaataaaagacgagaagaccctatagatctttatat-atttt-ttttt-aatttaattgatg-a--ttatttat-taatttaaaaatttttatattttattggggtaataaaaagatttaagtaattcttt-ttt--atttaacataaattaatga-tt-----atatgatccatt-tttaatgattataagtttaagttaccttagggataacagcgtaatttttttggagagttcttatcgataaaaaagtttgcgacctcgatgttggattaaaaattattttaggcgtagaagttt-agaattttggtctgttcgaccattgaattttt-acagatatagcatttccccgaataaataatataagattttgattattaccaccatctttaactctattattgataagaagaatagtagaaagaggRgcaggaactgggtgaacagtttatccYcccttatcagctggaattgctcatggaggagcttcagtagatctagctatttttagtcttcatttagcaggaatttcttctattttaggggcagtaaattttattactacaattattaatatacgatctgtaggaataacatttgatcgaatacccttgtttgtttgatctgtaggtattactgctcttcttttacttttatctcttccagttttagctggagctattactatacttcttactgatcgaaacttaaatacctcattttttgatcctgcgggagggggagaccctattttatatcaacatttattttgattttttggacaccctgaagtatacattttaattcttccaggattcggaataatttcccatattattagacaagaaagaggaaaaaaggaaactttcggatctctaggaataatttatgctatacttgcaattggtttattaggatttgtagtttgagcacatcacatatttactgtaggaatagatgttgatacacgtgcttattttacttcagcaactataattattgctgtacctacaggaattaaaattttttcttgattagccacccttcatggatctcaaatttcttatagaccttctctactatgagctttaggatttgtatttttattcacagttggaggtttaacaggagttgtattagctaactcctctattgatattgttttacatgatacatactatgttgtagcccattttcactatgtattatctataggagcagtatttgctattttagcaggtttaattcaatgattccccttatttacaggtttatcccttaattctaatcttttaaagattcaattctccgtaatattttttggagttaatttaacctttttcccccaacattttcttggtcttagaggtataccccgtcgatattctgattaccctgatgcctatacatcatgaaatgtaatctcttctattggatcaactatttcatttattggagtattaatattaatctatattatttgagaagcttttatttctcaacgattagtaattttttctaatcaaatgccaacctctattgaatgattccaaaaattccccccagctgaacatagatactctgaattaccatggcaacatgatctaatcttaatcttcaagatagagcttcacctctaatagaacaactaaccttttttcatgatcatactttaataattcttactataattactattttagtaggatatttattattttctttattttttaacaaatatattaatcgatttttattagaaggacaaacaattgaagtaatttgaactattttaccagcaattattttaatttttatcgctttaccatctcttcgacttttatatttattagatgaaattagaaatccgtgattaacccttaaatcaattggacatcaatgatattgaagctatgaatattctgactttaaaaaattagaatttgattcatatataattcctagaaatgaactccccgataatggatttcgattattagatgttgataatcgagtaattttacctctaaactctcaaattcgtattcttgttactgcaatagacgttcttcattcatgaactattccctctctaggagtaaaaattgatgcaacccccggtcgattaaaccaaacaaacttttttattaatcgaccaggattattttatggtcaatgttcagaaatttgtggggcaaatcacagttttatacctattgtaattgaaagtgttcctacaaatatttttattaattgaatttcaaatcgcaagtcgaccgggggcaaggccccgaggaagcagctcgccaccaaggcggcccgcaagagcgcgcccgccaccggcggcgtcaagaagccccatcgttacaggcccggcaccgtcgccctccgcgagatccgtcgctaccagaagagcaccgagctcctgatccgcaagctgccgttccaacggttggtgcgcgagatcgctcaggacttcaagaccgacctgcgtttccagagctcggccgtcatggccctgcaggaggccagcgaggcctacctcgtcggcctgttcgaggacaccaacttgtgcgccatccacgccaagcgcttcttgtaccgtcaaaacttgttggatgcggctcccttctttccgagtcatcggcgataatctgaaagaccgtttcgatggagcctctagagtaatggttacgaattccggcagccaaagaggaggaaacaatgctcattcaaataatgcacaatccaataaccatctcacaaacagcattcacggatcacacacggaacgatcaattggcagaaggagaaaacacaagtatggattccaactgaaaccatacaatccagaacataaaccacctggttctaaagatttggtttatcttgaaccctctcctggattctgtgaaaggaatccaaaattaggaattgagggaacacatggaagaatttgtaatgatacatctattggtgttgatggatgcgacttaatgtgctgcggaagaggttatcgcactcaagaaattgttgtcgtggaaagatgtgca
	Hygrotus_acaroides                tttaaatgtaaa----tttattatcaaagtagtattagttatggtcttgaaatttaaaaattttggcggtattttagtctatttagaggaacctgttctataattgatagtccacgataaattttactttattt-aattagcttatatatcgtcgttatta-agtattttaaaagaaaattaatatttaagatttt-ta-taaaaaaatatttcagatcaaggtgtagtttataataaagaaga-aatgggttacaataaatttatttat--accgatttatttatgaaaatg-gtaatgaagttggatttaatagtaataaaatt-taaattgattttatgatttaagctctaaaatgtgtgtcctttaga---atagtatttaaggtctagcctgcccattgattta--atttaacggccgcagtaatttgactgtgcaaaggtagcataatcattagttttttaattaaaagcttgtatgaatggtttgacgagataaaaactgtctctaaatta-tatatagaatttaatttttaagttaaaaagcttaaatttaaataaaagacgagaagaccctatagatctttatat-aatta-ttttt-atttttattaaag-a--ttatttta-tttaataattttaattatattttattggggtaataaaaagatttaattaattcttt-tat--atttaacataaattaatga-tt-----taatgatccatt-tttaatgattaaaagattaagttaccttagggataacagcgtaatttttttggagagttcttattgataaaaaagtttgcgacctcgatgttggattaaaaattattttaggtgcagaagttt-aaaaatttggtctgttcgaccattaaattttt-aca---------tttccacgaataaataatataagattttgattattacccccttctttaactcttttattaatgagaagaatagtagaaagaggtgcaggaacaggatgaacagtttatccccccctatcagctagaattgcccatagaggggcttctgtagatttagctatttttagtttacatcttgcaggtatttcatcaattttaggagccgtaaattttattactactattatcaatatacgatcagtgggaatgacatttgaccgaatacccctatttgtttgatcagtgggtattactgcactactacttcttttatcccttccagttttagcaggtgctattacaatacttcttacagatcgaaatttaaatacttccttttttgacccagctggaggaggggacccaattttgtatcaacatctattttgattttttggacatccagaagtttacattttaattctacctggatttggaataatctcccacattattagacaagaaagaggaaaaaaggaaacttttggatctttagggataatttatgcaatattagcaattggattactagggtttgtagtatgagcccatcatatattcacagtaggtatggatgttgatactcgtgcatattttacatcagccactataattattgctgtacccacaggaattaaaattttttcatgacttgctactctacatggatctcaaatttcctatagcccatctttactttgagcacttggatttgtatttttatttacagtggggggactaactggagtagtattagctaattcttcaattgatattattttacatgatacatattatgtagtagctcattttcactatgttttatctataggagctgttttcgctattttagctggactaattcaatgattccccttatttacaggtttaaccttaaactcaaatctcttaaaatctcaatttgcagttatatttattggagtaaatttaaccttctttccccaacattttttaggacttagaggaatacctcgacgttattcagattacccagacgcctatactgcttgaaatgtaatttcttcaattggatcaacaatttcatttattggagtattaatattaatctatattatttgagaatcatttattactcaacgaatagtaattttttctaatcaaataccaacttctattgaatggtttcaaaaattaccgcccgcagaacatagatattcagaaatcccatggcaacatggtctaatttaaatcttcaagatagagcctcacctttaatagaacaattaatattttttcatgatcatactttaataattttaactataattactattttagtgggttatttattattttctctattttttaataaatatattaatcgatttttactagaaggacaaacaattgaaattatttgaactattttacccgcaattattctaatttttattgctttaccatctttacgattactttatttacttgatgaaattagaaatccatgattgacacttaaatcaattggacatcaatgatactgaagttatgaatattcagattttaaaaaattagaatttgattcatatataattcctattaatgaaataaaaactaattcattccgactactagatgtagataatcgagtaattttaccaataaattcccaaattcgaattttagtaacagcaatagacgttcttcattcatgaacaatcccatccctaggagtaaaaattgatgcaactccaggacgattaaatcaaactaatttttttataaatcgaccaggattattttatggccaatgctcagaaatttgtggagctaatcatagatttatacctattgtaattgaaagaattcctacaaatatatttattaaatgaatctctaatcgcaagtcgaccggaggcaaagccccgaggaaacagctggcgacgaaggcggctcgcaagagcgcgcccgccaccggcggcgtcaagaagccgcatcgttacaggcccggcaccgtggccctccgcgagatccgtcgctaccagaagagcaccgaactgctgatccgcaagctgccgttccagcgtctggtgcgcgagatcgcccaggacttcaagaccgacctgcgcttccagagctcggccgtcatggccctgcaggaggcgagcgaggcctacctcgtcggcctgttcgaagacaccaacctgtgcgccatccacgccaagcgcttcctgtacagtaaaaacctgctggatgcgtcttccttcattccgggttatcggagacaatcttaaagatcgcttcgatggcgcatctcgagtgatggtcacgaactctggaagtcagcgaggaaacaacaacgcgcattcgaacaacgctcagtctaacaatcatcttactaacagcattcacggatcgcacacagaacgatctatcggtcgcagaaggaaacataagtacgggttccaattaaaaccttacaatccggagcacaaaccacccggctcgaaggacttagtttatctggaaccttcgcctgggttttgtgagaggaatcccaagttagggattgaaggaacacacgggaggatctgtaacgacacgtctattggtgtggacgggtgtgatttgatgtgctgcgggagaggatatcgcacacaagagattgtggtggtcgagaggtgtgca
	Hydrovatus_pustulatus             tttattagtaaa----gaaattgtttaggaagtaaaagttatgatctctaaatttaaaaattttggcggtatattagtctatttagaggaacctgttctataatcgatattccacgattaattatacttaatta--agaaatttatatatcgtcgttttga-aaaattttattagaataaaaatttttaatatttttaa-ttaaaaaggaattcagatcaaggtttagtgaatagttaagaaga-aatgggttacaataaatttatttaa--atgaattatataatgaaaaaaatatataaaagtggatttaatagtaataaaatt-aaattaaattttatgatttaagctctaatatatgtgtctttttga---aaataatttaaggtttaacctgcccaatgattt---tttaaatggccgcagtaaattgactgtgcaaaggtagcataatcattagttttttaattaaaagctggtatgaatggttggacgagatataagctgtcttaaattaa-aatttagaattttattatttagtaaaaaagctaaaattttattaaaagacgagaagaccctatagatctttatat-ttatt-taatt-ataatttattaag-a--aaaattta-taatttaattaatcaaatattttattggggtaataaaaagatttaattaattcttt-ata--ttaaaacattaatttatgg-tttgaaattttgatccttt-aattaagattataagattaagttaccttagggataacagcgtaatttttttggagagttcatatcgataaaaaagtttgcgacctcgatgttggattaaaatttaatttaagtgcagaagttt-aaatttttggtctgttcgaccattaaaatttt-acagatatggcttttcctcgtataaacaatataagattctgacttcttcctccttccctttcccttttattaataagaagaatagtggaaaatggggcaggaacaggatgaacagtttatcctcccctttcagccggtattgctcatagaggagcatcagtagatttagcaatttttagattacatttagcaggaatttcttctattttaggagctgtaaattttattaccacaattattaacatacgatccgttggtataacatttgatcgaatacctttatttgtttgatcagtaggaattacagcattattactccttctttctcttccagttttagctggagcaattacaatattattaactgatcgaaatcttaatacctcattttttgacccagctggggggggagatccaattctttatcaacatttattttgattttttggacacccagaagtttatattcttattcttccaggatttggaataatttctcatattattagtcaagaaagaggaaaaaaggaaacctttggatctttaggaataatttatgctatattagctattggattattaggatttgtagtttgagcccatcatatatttacagtaggtatagacgttgatactcgagcttattttacatccgcaactataattattgctgttcctactggtattaaaattttttcatgattagctactcttcacggatctcaaatttcttatagaccttctcttctttgagcattagggtttgtatttttatttactgttgggggtttaacaggagtaattttagcaaattcttctattgatattattcttcatgatacttattatgttgtagctcattttcattatgttctttctataggagccgtatttgctattcttgcaggttttattcaatgatttcctttatttacaggattttctttaaattcatatcttttaaaaattcaattttttattatatttttaggggtaaatttaacattttttccacaacattttcttgggttaagaggtatacctcgacgatattcagattatcctgatgcttatacatcttgaaatattatttcatctattggatccacaatctctttaatcggagtaattatatttatttatattatttgagaatcaataatttctcatcgaactccaattttctctaatcacctatctacctctattgaatgatttcatcaattacccccctctgaacatagatattctgaacttccatggcaacgtgatcaaatttaaatcttcaagatagagcctctcctttaatagaacaattaacattttttcacgatcatactttaataattttaacaataattacaattttagttggatatttaatattttctcttttttttaataaatatattaatcgatttcttcttgaaggtcaaacaattgaagtaatttgaactattctcccagcaattattttaatttttattgctcttccatctctacgacttttatatttacttgatgaaattagaaatccatgattaactttaaaatctattggtcatcaatgatattgaagatatgaatattcagattttaaaaaattagaatttaattcatatataattccctctaatgaattaaaaaataatgaatttcgattattagatgttgataatcgaattattttaccttttaattctcaaattcgtattattattacagctatagacgttctccattcatgaactatcccttccttaggagtaaaaattgatgcaactccaggtcgattaaatcaatccaattttttcataaatcgacctggtttattctatggacaatgttcagaaatttgtggaacaaatcatagatttatacctattgttattgaaagagttccctcaaatatttttattaaatgaatttctaatcgcaagtcaactggaggtaaagctccgaggaaacagctcgccacaaaggccgctcgtaagagcgcgccagccaccggaggcgtcaagaagccacatcgttacaggccaggcacggtcgcactccgtgagatacgtcgttatcaaaagagcacggaacttttgatccgtaaactgcctttccaacgtttggtgcgtgaaatcgcccaagatttcaagaccgatctccgcttccagagctccgccgtcatggctctgcaggaagctagcgaggcctatctggtcggtctcttcgaagacaccaacttgtgcgctatccacgccaagcgc----------------------------------------------------------------------------------------------------------------------------------------------------------------------------------------------------------------------------------------------------------------------------------------------------------------------------------------------------------------------------------------------------------------------------------------------------------------------------
	Hydroporus_angustatus             tataaatgtaaa-----tttttatcaaagtagtattagttatgatcttgaaatttaaaaattttggcggtattttagtctattcagaggaacctgttctgtaattgatagtccacgataaattatactttattt--attagtttatatatcgtcgttatta-aatattttataagaattataatatttaagatttttaa-ttaaaaaatatatcagatcaaggtgtagtttataataaagaaga-aatgggttacaataaatatattt----atggatttgtatataaaaatatataataaaattggatttgatagtaataaattt-taaattaaatttatgattttagctctaaaatgtgtgtccttttgt-ttatataatttaaggtctaacctgcccattgataaa--gttaaaaggccgcagtaatttgactgtgcaaaggtagcataatcattagttttttaattaaaagcttgtatgaatggttggacgagataaaatctgtctcttaataa-aaaatagaatttaatttttaagttaaaaagcttaaataaaaataaaagacgagaagaccctatagatcttaatat-aattt-ttttt-agtattaataaag-a--aaaattta-tttattaaaataaattttattttattggggtaataaaaagatttaaaaaattcttt-aaa--tttaaacaaaaattattgg-tt-----ttgtgatccatt-attattgattaaaagattaagttaccttagggataacagcgtaatttttttagagagttcttatcaataaaaaagtttgcgacctcgatgttggattaaaagtaatcctaggtgcagaagttt-aggattttggtctgttcgaccattaaattttt-aca------------------------------------------------------------------------------------------------------------------------------------------------------------------------------------------------------------------------------------------------------------------------------------------------------------------------------------------------------------------------------------------------------------------------------------------------------------------ccagaagtatatattttaattttaccaggatttggtataatttcccatattattagtcaagaaagaggaaaaaaggaaacttttggatctttaggaataatttacgctatattagctattggattactcggatttgttgtttgagcccatcatatatttacagttggaatagatgttgatactcgagcatactttacttctgctacaataattattgccgtacctaccggaattaaaattttttcatgattagctactctacatggatctcaaatttcatatagtccttcacttttatgagcattaggatttgtatttttatttacagtaggaggtttaacaggagtagtattagctaattcttcaattgatattattcttcatgatacttattatgttgttgctcattttcattatgttttatctataggagcagtttttgctattttagccggttttattcaatgattccccttatttacaggaatttctttaaattctaatttattaaaaatccaatttataattatatttattggtgtaaatttaacattttttccccaacatttcttaggacttagaggaatacctcgacgatattcagattatccagatgcatatacttcatgaaatattatttcttcaattggttctacaatttcatttattggaattctaatattaatttatattatttgagaagctttcattacacaacgtttagtaattttttctaatcaaatacctacctcaattgaatgattccaaaaatttcctccagccgaacatagatactctgaattaccatggcaacatgatcggatttaaatttacaaaatagagcttccccattaatagaacaattaactttttttcatgaccatactttaataattctaacaataattactttattagtaggatatttaatattctctttattttttaataaatatattaatcgatttttattagaaggtcaaacaattgaagtaatttgaacaattttaccagctattattttaatttttattgctcttccctctcttcgtcttttatatttattagatgaaattagaaatccatgattaacattaaaatctattggacatcaatgatattgaagttatgaatattctgattttaaaaaattggaatttgattcctatataattccaactaatgaacttaatataaatgaatttcgattattagatgttgataatcgagtaattttaccatttaattcccaaattcgtattttagtttctgctatagatgttcttcattcttgaacaattccttctctaggagtaaaaattgatgctacccctggacgattaaatcaaactaatttttttataaatcgacctggattattttatggacaatgctcagaaatttgtggagctaaccatagatttatacccattgtaattgaaagagttccaacaaatatcttcattaaatgaatttctaa--------------------------------------tcgccaccaaggccgcccgcaagagcgcgcccgccaccggcggcgtaaagaaaccacatcgttacaggcccggtaccgtcgctctccgtgagatccgtcgttaccagaagagcaccgagctcctgatccgcaagctcccgttccaacgtttggtccgtgagatcgcgcaggacttcaagaccgacctgcgtttccagagctccgccgtcatggccctgcaggaggccagcgaggcctacctcgtcggtctgttcgaggacaccaacttgtgcgcgatccacgccaagcgc----------------------------------------------------------------------------------------------------------------------------------------------------------------------------------------------------------------------------------------------------------------------------------------------------------------------------------------------------------------------------------------------------------------------------------------------------------------------------
	Hydroporus_palustris              tataaatgtaaa-----tttttactaaagtagtattagttatgatcttgaaatttaaaaattttggcggtattttagtctattcagaggaacctgttctgtaattgatagtccacgataaattatactttattt--attagtttatatatcgtcgttatta-aatattttataagaattataatgtttaagatttttta-ttaaaaaatatatcagatcaaggtgtggtttatattaaagaaga-aatgggttacaataaatatattt----atggatttttatataaaaatatgtaatgaaattggatttgacagtaataagttt-tatattggatttatgattttagctctaaaatgtgtgtcctttagtaatatataatttgaggtctaacctgcccattgataaa--gttaaaaggccgcagtaatttgactgtgcaaaggtagcataatcattagttttttaattaaaagcttgtatgaatggttggacgagataaaatctgtctcttaataa-aaaatagaatttaatttttaagttaaaaagcttaaatataaataaaagacgagaagaccctatagatctttatat-aattt-ttttt-agtattaataaag-a--aaatttta-tttattaatttagtttatattttattggggtaataaaaagattaaataaattcttt-tat--ataaaacaaagattattga-tt-----atatgatccatt-attaatgattaaaagattaagttaccttagggataacagcgtaatttttttagagagttcttatcaataaaaaagtttgcgacctcgatgttggattaaaagtaattccaggtgcagaagttt-ggagttttggtctgttcgaccattaaattttt-aca----------------------------------------------------------------------------------------------------------------------------------------------------------------------------------------------------------------------------------------------------------------------------------------------------------------------------------------------------------------------------------------------------------------------------------------------------------------------------------------------------------------------------------------------aaacttttgggtctttgggaataatttatgctatactagctattggtctattaggatttgttgtctgagcacatcatatatttacagtcgggatagatgttgatacccgggcatattttacctcagcaactataattattgccgtaccaactggaattaaaattttctcttgattagcaactttacatggatcccaaatctcttatagaccttctttattatgagctttagggtttgtattcctatttacagttggaggtttaacaggagtagttttagctaattcttctattgatattattttacatgatacttattatgttgttgcccattttcattatgttttatctataggggccgtattcgctattttagccggctttattcaatgatttcctttattcaccggaatttccttaaattctaatttactaaaaattcaatttattattatatttattggtgtaaatttaacattttttccccaacattttttagggctaagaggcataccccgacgatattctgattacccagatgcttatacttcatgaaatgtaatctcctcaattgggtcaacaatttcatttatcggagttttaatattaatttacattatttgagaagcttttatttctcaacgtatagtaattttttctaaccaaatacctacctctattgaatgattccaaaaatttcctcctgcagaacatagatattctgaattacc--ggcaacatgatctgatttaaatctacaaaatagagcctccccattaatagaacaactaactttttttcatgatcataccctaataattttaactataattactttactagtgggatatttaatattttctttattttttaatatatatattaatcgatttttattagagggacaaacaattgaagtaatttggactattctgcccgctattattttaatttttattgcattaccctcacttcgattactatatctacttgatgaaattagaaatccctgattatcattaaaatctattggacatcaatgatattggagatatgaatattcagattttaaaaaattagaatttgattcttatataatcccgacaaatgaattaaatttagatggatttcgacttttagatgttgataatcgggtaatcctaccttttaattcccaaattcgtattttagtaactgcaatagatgtacttcattcttgaactattccttcattaggagttaagattgatgcaaccccaggacgattaaatcaaactaatttttttattaatcgtccaggattattttatggacaatgttctgaaatctgtggagcaaatcatagatttatacccattgtaattgaaagtgtaccaactaatatttttattaattgaatttcaaatcgcaaatccaccggaggcaaggccccgaggaagcagctcgccaccaaggccgcccgcaagagcgcgcccgccaccggcggcgttaagaaaccccatcgttacaggcccggtaccgtggctctccgcgagatccgtcgttaccagaagagcaccgagctcctgatccgcaagcttccgttccaacgtctggtgcgcgagatcgcgcaggacttcaagaccgacctgcgtttccagagctcggccgtcatggccctgcaggaggccagcgaggcctacctcgtcggtctgttcgaggacaccaacttgtgcgccatccacgccaagcgc----------------------------------------------------------------------------------------------------------------------------------------------------------------------------------------------------------------------------------------------------------------------------------------------------------------------------------------------------------------------------------------------------------------------------------------------------------------------------
	Psychopomporus_felipi             tttaagtgttaat--tggacttacctgggtagtattagttaaggtctttaaacccaaagaatttggcggtattttattccattcagaggaacctatctcgtaattgatagtacacgatttactttacttgattt--atttgtttgtatatctccgttatcagaaaatctttttggagttataattttcctgttttttta-ttaaaaattatttcaggtcaaggtgcagcttataattaagtgtatgatgggttacaataaatttttttat-tatggatttgattttgtaatatattaatgaaggtggatttgatagtaatttaatt-tatttaatttaattgatattggctctaaaatgtgtgtcctttaga---gttttattaaaggtctaacctgcccactgaataaa-attgaatggccgcagtaaattgactgtgcaaaggtagcataatcaatagttttttaattaaaagcttgaatgaatggttggacgagataaaatctatctttattata-tagttagaatttaatttttaagttaaaaagcttaaataaatttaatagacgagaagaccctatagattttaataa-ttaag-ttatt-atttttattaagg-g--ttaattatgtataatagtaaattaattattttattggggtaatgtagaaattagatgaatttttt-aataaaaataacaatgatgtttga-tt-----agatgatcaatt-attagtgattataagattaaattaccttagggataacagcgtaattttttttaagagttcttatcgataaaaaagtttgcgacctcgatgttggattaaaaatttttctaggtgtagtagttt-agagttttggtctgttcgaccattgaattttt-aca----------------------------------------------------------------------------------------------------------------------------------------------------------------------------------------------------------------------------------------------------------------------------------------------------------------------------------------------------------------------------------------------------------------------------------------------------------------------------------------------------------------------------------------------------------------------------------------------------------------------------------------------------------------------------------------------------------------------------------------------------------------------------------------------------------------------------------------------------------------------------------------------------------------------------------------------------------------------------------------------------------------------------------------------------------------------------------------------------------------------------------------------------------------------------------------------------------------------------------------------------------------------------------------------------------------------------------------------------------------------------------------------------------------------------------------------------------------------------------------------------------------------------------------------------------------------------------------------------------------------------------------------------------------------------------------------------------------------------------------------------------------------------------------------------------------------------------------------------------------------------------------------------------------------------------------------------------------------------------------------------------tcgcaaatcaaccggtggcaaggccccgaggaaacagctcgccacgaaggccgcccgtaagagcgctccggccaccggcggcgtcaagaagccccatcgttacaggcccggtaccgtcgctctccgtgagatccgtcgctaccagaagagcactgaactcttgatacgcaagctgcccttccaacggctcgtccgtgagatcgctcaggacttcaagaccgacctgcgcttccagagttccgccgtcatggcgctgcaggaagccagcgaggcgtatctcgtcggcctgttcgaagacacgaacttgtgcgccatccacgccaaacgc----------------------------------------------------------------------------------------------------------------------------------------------------------------------------------------------------------------------------------------------------------------------------------------------------------------------------------------------------------------------------------------------------------------------------------------------------------------------------
	Laccornis_difformis               tttaaatgtaaaa--ttaaaatatcaaattagtattagttatgatcttgaaaattaaagattttggcggtattttagtctattcagaggaacctgttctgtaattgatagtccacgataaattatacttaattt--aaaaatttgtatatcgtcgttatta-aagattttataagaatttaaatttttaagatttcaaa-taataaaatatatcagatcaaggtgcagtatatagttgagaaga-aatgggttacaattaatttattaat--atggatttttatatgaaaatatataataaaagtggatttgatagtaataatatt-tatattaatattatgattttagctctaaaatgtgtgtcctttaga--attataatttaaggtctaacctgcccactgataaa--tttaaatggccgcagtaatttgactgtgcaaaggtagcataatcattagttttttaattaaaagcttgtatgaagggttggacgagataaaatctgtctctaaataattgattagaatttaatttttaagttaaaaagcttaaattttattaaaagacgagaagaccctatagatctttatat-taatt-ttaat-gattttattaaag-a--atatttta-tttattattaattttattattttattggggtaataaaaagattaaagaaattcttt-ttttaatttaacaataatagttga-tt-----atatgatccatt-tttagtgattataagattaagttaccttagggataacagcgtaatttttttggagagttcatatcgataaaaaagtttgcgacctcgatgttggattaaaaattatcttaggcgcagaagttt-gaggttttggtctgttcgaccattaaattttt-aca------------------------------------------------------------------------------------------------------------------------------------------------------------------------------------------------------------------------------------------------------------------------------------------------------------------------------------------------------------------------------------------------------------------------------------------------------------------ccagaagtatatattttaattctccccggatttgggataatctctcacattattagacaagaaagaggaaaaaaggaaacatttggttctttgggaataatttatgctatattagctattgggttattaggatttgttgtttgagctcatcatatatttacagtgggaatagacgttgatacccgagcttattttacctcagcaactataattattgctgtccctacaggaattaaaattttttcttgacttgctacactacatggttcacaaatttcatatagaccatctttattgtgagctctaggatttgtatttttatttacagttgggggattaacaggtgtagtattagcaaattcatcaattgatattatcttacacgatacatactatgtagtagcccactttcactatgtcttatcaataggagctgtatttgctattttagcgggatttattcagtgatttcccctatttacaggattaaccctaaactctaaattattaaaaattcaatttattgttatatttattggagtaaatttaacattcttcccccaacattttttaggattaagaggaatacctcgacgatattcagattatccagatgcatacacatcttgaaatgtaatttcttcaattggatcaacaatttcatttattggtgtaattttattaatttatattatttgagaagcttttatttcccaacgaaaggtaattttttctaatcaaataccaacatctattgaatgattccaaaaattccccccatctgaacacagatattctgaattaccatggcaacatgatctaatttaaaccttcaagatagagcttcccccctaatagaacaacttacattttttcatgatcataccctaataattttaactataattactatcctagtaggatatttaatattttcactattttttaataaatatattaaccgatttttattagagggacaaactatcgaagtaatttgaacaattttaccagctattattttaatttttattgccctcccatcccttcgtttattatatctattagatgaaattagaaatccttgattaacccttaaatcaattggacatcaatgatattgaagttatgaatactcagattttaaaaaattagaatttgattcatatataaccccaacaaatgaattatcaaaaaatggttttcgtttattagatgtagataatcgaattattttaccatataattcccaaattcgaattattgtttctgcaatagatgtattacactcatgaacgattccatcattgggggtaaaaattgatgcaacaccaggacgattaaatcaaactaatttttttataaatcgaccgggtttattttatggacaatgttcagaaatctgtggagcaaatcatagatttatacctattgtaattgaaagagtaccggcaaatattttcattaaatgaatttctaatcgcaagtccaccggaggcaaggccccgaggaaacagctagccacgaaggccgcccgtaagagcgcgccggctaccggcggcgtcaagaaacctcatcgttacaggcccggcaccgtagctctccgcgagatccgtcgttaccaaaagagcacagagctcctgatccgcaaactgccgttccagcgtctcgtgcgtgagatcgcccaggacttcaagacggacctgcgtttccagagctctgccgtcatggctctccaggaggccagcgaggcctacctggtcggtcttttcgaggacaccaacctgtgcgccatccacgccaagcgc----tgtacagtcaaaacatgttggatgcgacttccatcattccgcgtcattggggataacctaaaggatcgtttcgatggagcatcccgcgtcatggtcagtaatgccggcagccaacgtgcaggaaacaacgcacattccaacaatgcaaattcaaacaatcatcttgcgaacagcatccatggatctcacaccgagagatctatcggcaggagaaagaagcacaaatatggtttccagctgaaaccttataacccggaacacaaacctcctggtgctaaagatctagtgtatttggaaccttcacctggcttctgcgagagaaatccgaagctggggattgagggtacccatggaagagcctgcaacgacacatcgataggggtcgatggatgtgatctaatgtgttgtggtagaggttatcgcactcaagagattgtcgttgttgaaaggtgtgca
	Laccornellus_lugubris             --------------------------------------------------------------------------------------------------------------------------------------------------------------------------------------------------------------------------------------------------------------------------------------------------------------------------------------------------------------------------gtcctttaga---atagaatttaaggtctgacctgcccactgaaaat--tttaaaaggccgcagtaatttgactgtgcaaaggtagcataatcattagttttttaattaaaagcttgtatgaagggttggacgagataaagactgtctctgaataa-atagtagaatttaatttttaagttaaaaagcttaaatattattaaaagacgagaagaccctatagatctttatag-ttga--taatt-aattttatttatg-a--ttttttta-tttattagtagttaaactattttattggggtaatagaaagatttaaataattcttt-tttaagtaaaacaataataattga-aa-----atttgatccatt-attagtgattagaagattaagttaccttagggataacagcgtaatttttttaaagagttcatatcgataaaaaagtttgcgacctcgatgttggattaaaacttatcttaggtgcagaatttt-aagattttggtctgttcgaccattgaagtttt---------------------------------------------------------------------------------------------------------------------------------------------------------------------------------------------------------------------------------------------------------------------------------------------------------------------------------------------------------------------------------------------------------------------------------------------------------------------------------------------------------------------------------------------------------------tttaggtataatttatgctatactagctattggtctattaggatttgttgtatgagcacaccatatattcactgttggtatagatgttgatactcgggcatatttcacctcagcaactataattattgccgttccaacaggaattaaaattttttcttggttagcaactcttcatggatcacaaatttcttacagaccatctcttttatgggccttaggatttgtctttttatttactgtcgggggattaactggggttgtcctggctaattcttctattgatattattctacatgatacctactatgtagttgcccattttcactacgtattatctataggagcggtgttcgcaattttagctggatttattcaatgattccccctttttacaggattaactttaaattctaacttactaaaaatacaattcattgttatatttattggagtaaatttaacctttttccctcaacattttcttgggttaagaggaataccccgacgttattctgattacccagatgcctacacctcatgaaacgtcatctcctctattggctcaacaatctcctttattggagtcttaatgcttatttatattatctgcgaagcatttatctcccaacgtat-------------------------------------------------------------------------------------------------------------------------------------------------------------------------------------------------------------------------------------------------------------------------------------------------------------------------------------------------------------------------------------------------------------------------------------------------------------------------------------------------------------------------------------------------------------------------------------------------------------------------------------------------------------------------------------------------------------------------------------------------------------------------------------------agtccaccggaggcaaggccccgaggaaacagctcgcgaccaaggccgcccgcaagagcgcgcccgccaccggcggcgtaaagaaaccccatcgttacaggcccggcacggtcgccctccgcgagatccgtcgttaccagaagagcaccgagctcctcatccgcaagctcccgttccaacgtctcgtccgcgagatcgcgcaggacttcaagaccgacctgcgtttccagagctccgccgtcatggccctgcaggaagccagcgaggcttacctggtcggtctgttcgaggacacgaacttgtgcgccat-----------------------------------------------------------------------------------------------------------------------------------------------------------------------------------------------------------------------------------------------------------------------------------------------------------------------------------------------------------------------------------------------------------------------------------------------------------------------------------------
	Liodessus_affinis                 tttaaatgtaaatataatataaatcaaagtagtagtagatatgatctttaaatttaaaaattttggcggtattttagtctattcagaggaacctgttctataattgatagtccacgataaaatgtactttaatt--attagtttgtatatcgtcgttatta-attattttataagaaatttaataattaagatttttta-ttaaaaaataaatcagatcaaggtgcagtttatattaaagaaga-aatgggttacaataagtttatttat-tatggatttttttatttaaat-tgaaatgaaagtggatttgatagtaataagatt-taaatagattttatgatttcagctctaaaatgtgtgtcctttaga---aatgaatttaaggtctaacctgcccattgatta---atttaacggccgcagtaaattgactgtgcaaaggtagcataatcattagttttttaattgaaagcttgtatgaatggttggacgagatataatctgtctttatttta-taattagaatttaatttttaagttaaaaagcttaaatattattaaaagacgagaagaccctatagatctttatat-attta-attat-ttacttattaagg-a--ttaaaaat-ttttatataattttatatattttattggggtaataaatagatttaataaattcttt-ttaa-aattaacatagattagtga-ttt----aaatgatccaat-ttttttgattataagattaagttaccttagggataacagcgtaattttttttgagagttcttatcgataaaaaagtttgcgacctcgatgttggattaaaattaattttaggtgtagaagttt-aaagttttagtctgttcgactattaaaatttt-acagatatagctttccctcggataaataacataagtttttgactattacccccctcattgtccttacttttaataagaagaatagtagaaagaggggcgggaacgggatgaacagtataccctcccctttcttctgggattgctcatgggggagcatctgttgatttagcaattttcagactacatttagcaggaatttcttctattttaggggctgtaaattttatcacaacaattattaatatacgatcagtaggaataacttttgatcgaatacctctttttgtttgatcagtaggaattacagctttattattactcttatctttaccagttttagccggagctattacaatacttcttactgatcgaaacctaaatacctcattttttgacccagcggggggaggggatcctattttataccaacacttattttgattttttggacatcccgaagtttatattttaattttaccgggatttggaataatttcacacataattagtcaggaaagaggaaaaaaggaaacgtttggttcattgggaataatttatgctatattagcaattgggttattaggatttgttgtatgagctcatcatatatttacagtaggtatagatgtagatacacgagcctattttacttcagcaacaataattattgctgtaccaacaggaattaaaattttttcttgattagcaactctgcacggatctcaactttcatatagcccctcattactatgagccttaggatttgtttttctgtttacagtagggggattaacaggagttgttttagcaaattcatcaattgatattattttacacgatacttattatgtagtagctcattttcattatgtattatcaataggagcagtatttgcaattttagggggttttattcaatgatttcccctatttactggtctaactttaaattctaaattattaaaaactcaatttattattatatttatcggagtaaatttaacatttttcccacaacatttcctagggttaagaggaataccccgacgatattctgattatccagatgcatatacatcatgaaatgttttatcttcaattggatcaacaatttcatttattggagttttaatatttatttatattatttgagaggcttatatttaccaacgaacagtaattttttcaaatagaatatctacttcaattgaatgataccagtcttttcctccagcagaacatagttattctgaattaccatggcaacatgatcagaaatttctcttcaagatagagcttcccctttaatagaacaattaacattttttcacgatcacacattaataattttaacaataattacaattttagttggatatttaatattttccttattttttaataaatttattaatcgatttttattagaaggacaaactattgaagtaatttgaactattttaccagctattattttaatttttattgctttaccatctttacgattattatatctactagatgaaattagaaatccttgattgacactaaaatctttaggacatcaatggtactgaagttatgaatactcagattttaaaaaattagaatttgattcatatataattccaaccaatgaacttcaaaatgatggctttcgtcttctagatgtagataatcgaattattttaccatttaattctcaaattcgtgttcttgtatcagctatagatgttcttcattcatgaactgtcccatctttaggagtaaagattgatgcaactccgggacgattaaatcaaactaatttatttataacacgtccaggattattttatggtcaatgttcagaaatttgtggagcaaaccatagatttatacctattgttattgaaagagtgccttcaaatacatttattaattgaatctctaatcgtaagtccaccggaggaaaggccccgaggaaacaactcgccaccaaggccgcccgcaaaagcgcaccagctaccggaggtgtcaagaaaccccatcgttacaggcccggtaccgtagctctccgtgagatccgtcgttaccagaagagcactgaacttctcatccgcaagctcccgttccaacgtctcgttcgtgaaatcgcccaggacttcaagaccgatctccgtttccagagctccgccgtcatggccctccaggaagccagcgaagcttacttggtcggtctcttcgaagacaccaacttgtgcgccatccacgccaagcgc----------------------------------------------------------------------------------------------------------------------------------------------------------------------------------------------------------------------------------------------------------------------------------------------------------------------------------------------------------------------------------------------------------------------------------------------------------------------------
	Megaporus_howittii                tttaaatataaat--aaatgatacttaattagtagtagttatgttctttaaatttaaagattttggcggtgttttagtctattcagaggaacctgttctgtaattgatagtccacgataaattatacttaattt--ataaatttgtatatcgtcgttatta-aatattttataagaattttaatgtttaagattttata-ttaaattatatatcagatcaaggtgcagttgataattaaggaga-aatgggttacattaaatttatttat-tatggaattatatatgaaaatttgtaatgaaggtggatttgatagtaataagatt-tatatagattttatgattttagctctaagatgtgtgtcttttaga--attagaatttaaagtctagcctgcccactgaaaa---tttaaatggccgcagtaatttgactgtgcaaaggtagcataatcattagttttttaattagaagctagaatgaatggttggacgagatataatctgtctttggataa-aaaatagaatttaatttttaagttaaaaagcttaaataaaaataaaagacgagaagaccctatagatttttataa-tattg-tttat-attatagattaag-a--ttatttta-tttattatatttaatattattttattggggtaatagggagattaaattaattctct-taagtattttacaataatgtttgattt-----atttgatccttt-attaaagattaaaagattaagttaccttagggataacagcgtaatttttttgaagagttcatatcgataaaaaagtttgcgacctcgatgttggattaaaaattattctaggagtagaagttt-agaattttggtctgttcgaccattaaattttt-aca---------------------------------------------------------------------------------------------------------------------------------------------------------------------------------------------------------------------------------------------------------------------------------------------------------------------------------------------------------------------------------------------------------------------------------------------------------------------------------------------------------------------------------------------------------------------------------------------------ggatttgtagtttgagcacaccatatattcacagtaggaatagatgttgatactcgagcatattttacttcagcaactataattattgctgtacccacaggaattaaaattttttcttggcttgctactcttcacggatcccaaatttcatatagaccttcccttttatgggccctaggatttgttttcttatttacagtaggtggattgacgggagttgttttagcaaattcctctattgacatcattctccacgatacatattatgtagttgctcattttcactatgtattatcaatgggagctgtatttgctattctagctggatttatccaatgattccccctatttactggtctaacccttaactcaaagctcttaaaaattcaatttattgtcatattcttaggtgtaaatttaacatttttcccacaacatttcttaggtcttagaggaataccccgacgttattcagattatccagatgcttatacttcttgaaatgtaatttcctctattggttcttcaatttcttttattggggttctaatacttatttatattatctgagaagctttcattgctcaacgattagtaattttctctaatcaaatacctacatctattgaatgattccaaaaattccctccggctgaacatagttattctgaattaccatggcaacatgatctaatttaaatcttcttgatagagcctctcccctcatagaacaattaaccttctttcatgatcatactttaataattctaactataattactatcttagttggatatctaatattttctttattttttaataaatatattaatcgattcttactagaaggacaaactattgaagtaatttgaactattcttccagcaattattttaatttttattgctctcccatctttacgattactttatttactcgatgaaattagaaatccctgattaaccctaaagtcaatcggacatcaatgatactgaagttatgaatattcagattttaaaaaactagaattcgattcatatataattcccacaaatgaactacaggataatagatttcgattactagatgttgataaccgagtagttttaccatttaattcccaaattcgaatcctagtatctgctatagatgttcttcattcatgaacagtcccatctttaggagttaaaattgatgctacccctggacgattaaatcaaactaatttttttataaaccgacctggattattctatggacaatgttcagaaatttgtggagcaaatcacagtttcataccaattgttattgaaagaactcccactaatacttttatcaactgaatttctaatcgtaagtcgaccggaggcaaggccccgaggaagcagctcgccacgaaggccgcccgtaagagcgcgcccgccaccggtggcgtcaagaaaccccatcgttacaggcccggcactgtagccctccgtgagatccgtcgttaccagaagagcaccgagctcttgatccgcaagctgccgttccaacggttggtgcgtgagatcgcgcaggacttcaagaccgacctgcgtttccagagctccgccgtcatggccctgcaggaagcgagcgaggcctacctcgtcggcctgttcgaagacaccaacttgtgcgccatccacgccaagcgc----------------------------------------------------------------------------------------------------------------------------------------------------------------------------------------------------------------------------------------------------------------------------------------------------------------------------------------------------------------------------------------------------------------------------------------------------------------------------
	Megaporus_hamatus                 tttaaatataaat--aaatgatacttaattagtagtagttatgttctttaaatttaaagattttggcggtgttttagtctattcagaggaacctgttctgtaattgatagtccacgataaattatacttaattt--ataaatttgtatatcgtcgttatta-aatattttataagaattttaatgtttaagattttata-ttaaattatatatcagatcaaggtgcagttgataattaaggaga-aatgggttacattaaatttatttat-tatggaattatatatgaaaatttgtaatgaaggtggatttgatagtaataagatt-tatatagattttatgattttagctctaagatgtgtgtcttttaga--attagaatttaaagtctagcctgcccactggaaa---tttaaatggccgcagtaatttgactgtgcaaaggtagcataatcattagttttttaattagaagctagaatgaatggttggacgagatataatctgtctttggataa-aaaatagaatttaatttttaagttaaaaagcttaaataaaaataaaagacgagaagaccctatagatttttataa-tattg-tttat-attatagattaag-a--ttatttta-tttattatatttaatattattttattggggtaatagggagattaaattaattctct-taagtattttacaataatgtttgattt-----atttgatccttt-attaaagattaaaagattaagttaccttagggataacagcgtaatttttttgaagagttcatatcgataaaaaagtttgcgacctcgatgttggattaaaaattattctaggagtagaagttt-agaattttggtctgttcgaccattaaattttt-aca------------------------------------------------------------------------------------------------------------------------------------------------------------------------------------------------------------------------------------------------------------------------------------------------------------------------------------------------------------------------------------------------------------------------------------------------------------------ccagaagtttacattctaattcttccgggattcggaataatttcccatattattagtcaagaaagaggaaaaaaggaaacatttggatccttagggataatctatgctatactagctattggtcttcttggatttgtagtttgagcacaccatatattcacagtaggaatagatgttgatactcgagcatattttacttcagcaactataattattgctgtgcccacaggaattaaaattttttcttggcttgctactcttcacggatcccaaatttcatatagaccttcccttttatgggccctaggatttgttttcttatttacagtaggtggattgacgggagttgttttagcaaattcctccattgacatcattctccacgatacatattatgtagttgctcattttcactatgtattatcaatgggagctgtatttgctattctagctggatttatccaatgattccccctatttactggtctaacccttaactcaaagctcttaaaaattcaatttattgtcatattcttaggtgtaaatttaacatttttcccacaacatttcttaggtcttagaggaataccccgacgttattcagattatccagatgcttatacttcttgaaatgtaatttcctctattggttcttcaatttcttttattggagttctaatacttatttatattatctgagaagctttcattgctcaacgactagtaattttctctaatcaaatacctacatctattgaatgattccaaaaattccctccggctgaacatagttattctgaattaccatggcaacatgatctaatttaaatcttcttgatagagcctctcccctcatagaacaattaaccttctttcatgatcatactttaataattctaactataattactatcttagttggatatctaatattttctttattttttaataaatatattaatcgattcttactagaaggacaaactattgaagtaatttgaactattcttccagcaattattttaatttttattgctctcccatctttacgattactttatttactcgatgaaattagaaatccctgattaaccctaaaatcaatcggacatcaatgatactgaagttatgaatattcagattttaaaaaattagaattcgattcatatataattcccacaaatgaactacaggataatagatttcgattactagatgttgataaccgagtagttttaccatttaattcccaaattcgaatcctagtatctgctatagatgttcttcattcatgaacagtcccatctttaggagttaaaattgatgctacccctggacgattaaatcaaactaatttttttataaaccgacctggattattctatggacaatgttcagaaatttgtggagcaaatcacagtttcataccaattgttattgaaagaactcccactaatacttttatcaactgaatttctaatcgtaagtcgaccggaggcaaggccccgaggaagcagctcgccacgaaggccgcccgtaagagcgcgcccgccaccggcggcgtcaagaaaccccatcgttacaggcccggcacggtagccctccgtgagatccgtcgttaccagaagagcaccgagctcttgatccgcaagctgccgttccaacggttggtgcgtgagatcgcgcaggacttcaagaccgacctgcgtttccagagctccgcggtcatggcccttcaggaggctagcgaggcctacctcgtcggcctgttcgaagacaccaacttgtgcgccatccacgccaagcgc------------------------------------------------------agacaacctgaaagatcgcttcgatggtgcttcccgcgtcatggttagtaacgccggtagccaacgtgctgggaacaacgcacactcc---aacgctcagtccaacaaccatcttaccaacagcatacacggatctcacacagagagatctatcggaaggagaagaaaacataagtatgggttccaactgaagccatataaccctgaacataaacccccgggttctaaagatctcgtctatctggaaccttctcctggattctgtgagaggaatcccaagctggggattgaaggcacccatgggaggatatgcaatgatacctccataggggttgacgggtgtgatctgatgtgctgtggaagagggtacagaacccaggagattgtggttgtggaaagatgtgca
	Methles_cribratellus              ttaaagtgtaaa---tttaagtatcaaactagtattaggtatgatcttgaaaattaaaagttttggcggtattttagtctttttagaggaacctgttctgtgattgatagtccacgatgaactttacttgatct----aagtttgtatatcgtcgttttta-agtgttttataagaataataatttttagaatttagta-taataaaatatttcagatcaagatgcagcttatgtttaagaaga-aatgggttacaataaaggtatttaa--acggattttattatgaaatagt-ggatgaaggtggatttaaaagtaattaattt-taggaagatttagtgatttaagctctagaatgtgtgtcctttagg---gttgatttaaaggtctagcctgcccagtgatta---tttaaatggccgcagtatattgactgtgcgaaggtagcataatcattagttttttaattgaaagctagtatgaatggttggacgaaataattactgtctctatttag-atagtagaatttaatttttaagttaaaaagcttaaattggaataaaagacgagaagaccctatagatctttatat-tagg--ttttt-aattttattaa---g--ttatttaa-ttgattagaggtgttaatattttattggggtaataggaagattaaaataattcttt-ttttatgataacaataataattga-at-----tggtgatccact-ggttgtgattgtaagattaagttaccttagggataacagcgtaatttttttggagagttcttatttataaaaaagtttgcgacctcgatgttggattaaaaattaacccaggtgcagaagttt-ggggatttggtctgttcgaccattaaattttt-aca------------------------------------------------------------------------------------------------------------------------------------------------------------------------------------------------------------------------------------------------------------------------------------------------------------------------------------------------------------------------------------------------------------------------------------------------------------------cccgaagtatatattctcattcttcctggattcggaataatttcccatattattagtcaagaaagaggaaagaaggaaacctttggatctttgggaataatttatgctatattagcaattggtttattgggatttgtcgtatgagcacaccacatatttacagttggtatagatgtagatacccgagcctacttcacctcagccactataattattgccgtaccaaccggaattaaaattttttcatgactagccactcttcatggatctcaaatttcttatagtccatccctactctgagccctcggatttgtcttcttattcaccgttgggggactaacgggggtaattctagctaattcttcaattgatattattctacatgacacatactatgttgttgcccattttcactacgttctttcaatgggagctgttttcgctatcatgggaggatttattcaatgatttcccctatttacaggtttaaccttagattttaaactcctaaaaattcaatttataattatatttgtgggtgtaaatttaacattcttcccccaacatttcctcggattaagaggaataccccgacgatactcagattaccccgatgcctacacctcctgaaacgtgatttcatcaattgggtcaacaatttccttaatcggggtaatcttatttatctttatcatctgagaagcaataatctcccaacgaacagtaatcttctctaatcaaatatcatcttctattgaatgacttcaaagtctcccaccatcagaacatagttattcggaattaccatggcaacatgatcaaattttaaccttcaagacagagcttcgcccctaatagaacaactcaccttcttccacgaccacacactaataattttaaccataattactatcttggtaggatatcttttattctccttattcttcaataaatttattaaccgcctccttctcgaaggtcaaaccattgaagtagtttgaactattctcccagctatcattttaatttttattgccctcccctcacttcgtttactttacttacttgacgaaattagaaatccatgattgactcttaaatctattggtcatcagtgatactgaagttatgagtattcagattttaaaaaaactgaatttgactcatatataatccccactaatgaactcccacaaaatggatttcgcctattagatgtagacaaccgaatcgttcttccctttaattcccaaatccgtattttggttaccgcaatagatgtaatccactcatggactatcccgtctctaggtgtaaaaattgatgcaactcccgggcgactaaaccaatctaatttttttataaatcgaccaggactattcttcggtcaatgttcagaaatttgtggagcaaaccatagattcatacctattgttattgaaagagtaccaacccaaactttcattaattgaatctcaaatcgcaagtccaccggaggcaaggcgccgaggaaacagcttgccaccaaggcagctcgcaagagcgcgccggctaccggaggcgtgaagaaacctcaccgttacaggcccggcaccgtagctctgcgtgagatccgtcgttaccagaagagcaccgaactgctcatccgcaagctgcctttccaacgtctcgtccgtgagatagcgcaggacttcaagaccgacctgcgtttccagagctcggccgtcatggccctgcaggaagccagcgaggcctacctagtcggcctgttcgaagataccaacttgtgcgccatccacgccaagcgc----------------------------------------------------------------------------------------------------------------------------------------------------------------------------------------------------------------------------------------------------------------------------------------------------------------------------------------------------------------------------------------------------------------------------------------------------------------------------
	Microdytes_svensoni               taaaattgtaaat--tttttatattaaagaagtattaggtaagatcttgaaatttaaaaaatttggcagtattttaatctattcagaggaacctgttctataatcgatattccacgataaaaaatacttacttt--aatagtttgtatatcgtcgttttta-aatattttataagaatttaaatatttaataattaata-ttttaaaatatttcagatcaaggtgcagtttataattgagaaga-aatgggttacaataaatatatttaa--atggatttggtatttaaaatat-taataaaagtggatttaaaagtaataataaa-tatttaaattttatgattttagctctaaaatatgtgtcctttaga--taaataatttaaggtctgatctgcccactgaaaa---tttaaatggccgcagtaatttgactgtgcaaaggtagcataatcaatagttttttaattaaaagcttgaatgaatgattggacgaaataaaaactgtctcttagtta-aaattagaatttaatttttaagttaaaaagcttaaattaaaataaaagacgagaagaccctatagatttttattt-taaaaatttat-atattgattaaag-a--ttattttt-aattgtatagaatttaaaattttattggggtaataaaaagattataaaaattcttt-atgt-ttttcacataaattaatga-at-----aattgatccat--aaaaatgattaaaagattaagttaccttagggataacagcgtaatttttttagagagttcttatcgataaaaaagtttgcgacctcgatgttggattaaaatttaatttaaatgcagaagttt-aaatttttagtctgttcgactattaaaatttt-aca---------------------------------------------------------------------------------------------------------------------------------------------------------------------------------------------------------------------------------------------------------------------------------------------------------------------------------------------------------------------------------------------------------------------------------------------------------------------------------------------------------------------------------------------------------------------------------------------------------------------------------------------------------------------------------------------------------------------------------------------------------------------------------------------------------------------------------------------------------------------------------------------------------------------------------------------------------------------------------------------------------------------------------------------------------------------------------------------------------------------------------------------------------------------------------------------------------------------------------------------------------------------------------------------------------------------------------------------------------------------------------------------------------------------------------------------------------------------------------------------------------------------------------------------------------------------------------------------------------------------------------------------------------------------------------------------------------------------------------------------------------------------------------------------------------------------------------------------------------------------------------------------------------------------------------------------------------------------------------------------------------------------------------------------agctcgccacgaaggccgcccgtaagagcgcgccagcgaccggaggtgtcaagaaaccgcatcgttacaggcccggtaccgtcgctctccgtgagatccgtcgttaccagaagagcaccgagctcctgatccgcaaacttccgttccaacggttggtgcgtgagatcgctcaggactttaagaccgacctgcgtttccagagctcggccgtgatggccctgcaggaagccagcgaggcttacctcgtcggcctgttcgaagacaccaacttgtgcgccatccacgccaagcgc----------------------------------------------------------------------------------------------------------------------------------------------------------------------------------------------------------------------------------------------------------------------------------------------------------------------------------------------------------------------------------------------------------------------------------------------------------------------------
	Nebrioporus_rotundatus            tttaaatgtaaata-ataattcattaaattagtattagttatgatcttgaaatttaaaaattttggcggtattttagtctattcagaggaacctgttctataattgatagtccacgataaattatactttagtt--attagtttgtatatcgtcgttatta-aatattttataagaatataaatgtttaattttttata-taaaaaaatatatcagatcaaggtgcagtatatattaaagaaga-aatgggttacaataaatttatttat--atgaataaaaatat-aaaattttttttgaaagtggatttgagggtaataaaatt-aaaattaattttatgattttagctctaaaatgtgttccttttaga-atttattatttaaggtctaacctgcccactgaaatat-tttaaatggccgcagtaaattgactgtgcaaaggtagcataatcattagttttttaattaaaagcttgaatgaatggtttgacgaaataaaatctgtctctagataa-taaaaagaatttaatttttaagttaaaaagcttaaattaaaataaaagacgagaagaccctatagatctttatat-taaat-ttaat-aattttatttagg-a--tttttttt-atagttattatttttattattatattggggtaataggaagattaataaaattcttt-taaaattgttacaataataattgt-tt-----atttgatcctta-atttaagataataagattaagttaccttagggataacagcgtaatttttttaaagagttcatatcgataaaaaagtttgcgacctcgatgttggattaaaaattatttcaggtgtagaagtttgaaaattttggtctgttcgaccattaaattttt-aca---------------------------------------------------------------------------------------------------------------------------------------------------------------------------------------------------------------------------------------------------------------------------------------------------------------------------------------------------------------------------------------------------------------------------------------------------------------------------------------------------------------------------------------------------------------------------------------------------------gtagtttgggctcatcatatatttacagtaggaatagatgttgatacacgagcttattttacttcagctactataattattgctgtaccaactggaattaaaattttttcttgacttgcaactttacacggatcacaaatttcatacagaccctcattactatgagctttaggatttgtatttttattcactgtggggggattaacaggagtagttttagcaaattcttctattgatattattttacatgatacatattatgtagtagctcattttcattatgttttatcaataggggctgtatttgctattctagctggatttattcaatgatttcccctatttactggattaactttaaacatacaacttttaaaaattcaatttttagtaatattttttggagtaaatttaaccttttttcctcaacattttttagggttaagaggtataccccgtcgttattcagattatccagatgcttatacctcttgaaatgtaatttcttcaattggatcaacaatttcctttattggtgtattaatattaatttat----------------------------------------------------------------------------------------------------------------------------------------------------------------------------------------------------------------------------------------------------------------------------------------------------------------------------------------------------------------------------------------------------------------------------------------------------------------------------------------------------------------------------------------------------------------------------------------------------------------------------------------------------------------------------------------------------------------------------------------------------------------------------------------------------------------------tcgcaaatccaccgggggcaaagctccacgcaaacagctcgccaccaaggcggcacggaagagcgcgccggccaccggcggggtgaagaaacctcatcgttacaggcccggcaccgtcgccctgcgtgagatccgccgctaccagaagagcaccgagctcctcatccgcaagctgcccttccagcgtctggtgcgcgagatcgcccaggacttcaagaccgacctgcgcttccagagctccgccgtcatggccctgcaggaagccagcgaggcctacctcgtcggtctgttcgaagacaccaacttgtgcgccatccacgccRagcgc----------------------------------------------------------------------------------------------------------------------------------------------------------------------------------------------------------------------------------------------------------------------------------------------------------------------------------------------------------------------------------------------------------------------------------------------------------------------------
	Neoporus_mellitus                 tataaatgtaaa----tttttttcttaagtagtattagttatgatcttgaaatttaaaaattttggcggtgttttagtctattcagaggaacctgtcctataatcgatagtccacgatagattgtactttattt--aatagtttatatatcgtcgttttta-agtattttataagaatattaatatttaatagtttaga-taaaaatttatgtcagatcaaggtgtagcatatagtaaagaaga-gatgggttacaataaatttatttat--atgaatttgtatatgaaaatatataataaaggtggatttgatagtaatgggctt-tatataaagtttgtgattttagctctaaaatgtgtgtcctttaga-atatataatttaaggtctaacctgcccattgaaaaa--tttaaaaggccgcagtaatttgactgtgcaaaggtagcataatcattagttttttaattaaaagcttgaatgaatggttggacgagataaagtctgtctcataataa-attttagaatttaatttttaggttaaaaagcttaaataaatttaaaagacgagaagaccctatagatttttatat-aatttgttaat-aatattgatcagg-t--ttatttta-tttattattaaaaattttattttattggggtaataaaaagatttaaagaattcttt-ttt--ttataatatttttatatag-tt-----tattgatccatt-aatattgataataagattaagttaccttagggataacagcgtaatttttttggagagttcttatcgataaaaaagtttgcgacctcgatgttggattaaaattaattttaggtgtagaagctt-gaaatttgggtctgttcgacctttaaattttt-aca------------------------------------------------------------------------------------------------------------------------------------------------------------------------------------------------------------------------------------------------------------------------------------------------------------------------------------------------------------------------------------------------------------------------------------------------------------------ccagaagtttatattcttattctccccggttttgggataatttcccatattattagacaagaaagagggaaaaaggagacctttggttcattaggaataatttatgccatattagcaattgggttattggggtttgttgtatgggcccaccatatatttacagtaggaatagatgtcgacactcgggcctattttacttcagcaactataattattgcagtccctacaggaattaaaattttttcctgattagccacccttcatggatcccaaatttcgtacagcccctctcttctatgggccctggggtttgtttttttatttactgtagggggattaacgggggttgttctagcaaactcatccatcgatattattcttcacgatacgtattatgtagttgctcattttcactatgtattatcaataggggcagtatttgctattttagcgggttttattcaatgatttcccctttttacaggcatatcactaaataaccaacttttaaaaattcaatttattattatattcattggggtaaatcttacattctttccccaacatttcttaggattgagaggaataccacgacgatattcagattatcctgatgcctatacatcttgaaatattgtatcttcaattggctcaactatttcatttattggggttttaatattcatctatattatttgagaggcattaatttcccaacgattagtaattttctcaaatcaaatacctacatctattgaatggttccaaaaattcccccccgcagaacacagatattctgaacttccatggcaacatgatcagacctaaacttacaagacagagcttcccccttaatagaacaactaatattttttcatgatcatacattaataattctagcaataattacaattctagtggggtacttaatgttctccctattttttaataaatatatcaatcgatttttattagagggacaaaccattgaagtaatttgaacaattctgccagcaattattttaatttttattgctctaccatcattacgccttttatacttattagatgaaattagaaacccttgattgactcttaaatctattggacaccaatggtattgaagttatgaatattcagattttaaaaaactagaattcgattcttacataattccacctaatgaacttaaaattaatgaatttcgacttttagatgttgataatcgagtagttttaccatttaactcccaaattcgaattctagtatcagcaatagatgtacttcattcttgaacaatcccctccctgggcgttaaaattgatgcgaccccggggcgcttaaatcaaacaaatttttttataaatcgcccaggtcttttttatggacaatgttcagaaatctgtggggctaaccatagatttatacctattgttattgaaagaactacaactaaaaattttatcaattgaatttctaatcgcaaatcgaccggaggcaaagccccgaggaaacagctcgccaccaaggccgcccgtaagagcgcgcccgccaccggcggcgtcaagaagccacatcgttacaggcccggtaccgtggccctccgtgagatccgtcgttaccagaagagcaccgagctgctgatccgcaaactgcctttccaacggttggtccgtgagatcgcccaggacttcaagaccgacctgcgtttccagagctcggccgtcatggccctgcaggaagccagcgaggcctacctcgtaggtcttttcgaagacaccaacttgtgcgccatccacgccaagcgtttcatgtactgtcaaaacttgttggatgcgacttccttcttttcgtgtaattggagataacttaaaggatcgttttgatggagcttctagggtaatggtaagcaacgcaggaagtcaaagaggaggaaatagtgcacattcaaataatgcacaatcaaacaatcatctaacaaacagtatacatggatcacatacagaacgatcaattggaagaaggagaaaacataagtatggttttcaactaaaaccatacaatccagaacataaacctccaggttctaaagatttagtttatctagaaccttcacctggtttttgtgaaagaaatcctaaattaggaattgaaggtacacatggaagaatttgcaacgatacatcaattggtgttgacggttgtgatttaatgtgttgtggaagaggatatcgtacacaggaaattgttgtagttgaaagatgtgca
	Necterosoma_susanna               ttaaaatgtaaa---ttgatttattagagtagtattagttaaggtcttgaaatttaaaaattttggcggtattttagtctattcagaggaatctgttctgtaattgatagtccacgataaattatacttaattt--aaaaatttgtatatcatcgttatta-aatattttataagaatttaaatgtttaaaattttata-ttaaaaagtatatcagatcaaggtgcagtttatatttaagaaga-aatggattacaataaatttatttat-gatggatttatatattaaaatatataatgaaagtggatttgatagtaataaaatt-tatatagattttatgatttaagctctaaaatgtgtgtcctttaga--taaataatttaaggtctaacctgcccactgagtatt-attaaatggccgcagtaatttgactgtgcgaaggtagcataatcattagttttttaattaaaagcttgtatgaatggttggacgagataaaatctgtctttaaataa-attttagaatttaatttttaagttaaaaagcttaaatttttataaaagacgagaagaccctatagatctttataa-tatta-aattt-attttcaataagg-a--ttatttta-ttatttaaatttaatactattttattggggtaatatgaagatttatttaattctttattatattttttcaataatttttgt-tt-----atttgatcctta-atttaagattgaaagattaagttaccttagggataacagcgtaatttttttaaagagttcatatcgataaaaaagtttgcgacctcgatgttggattaaaaataattctaggtgtagaagttt-agattattggtctgttcgaccattatattttt-acagatatagctttccctcgaataaataatataagattttgactactccccccctctctttcccttttattgataagcagaatagtggaaaatggggctgggactgggtgaactgtttacccccccttatctgcaggtattgctcacagaggagcatcagtagacttagcaatttttagccttcatctagcaggaatttcttctattttgggagctgtaaattttattactactattattaatatacgatcagtgggaataactttcgatcgaatacctttatttgtatgatctgtaggaattacagctcttttactattattatccttaccggtactagcaggagctattactatacttttaactgatcgaaatttaaatacttctttctttgatccggcaggagggggagacccaattttatatcaacatttattttgattcttcggacacccagaagtttatattttaattctacccggatttggaataatctcccatattattagccaagaaagaggaaaaaaggaaacatttggctcattggggataatttacgcaatacttgctattggtctactgggatttgtagtttgagctcatcatatatttactgtaggaatagatgttgatactcgagcttattttacatcagctactataattattgctgtaccaacaggaattaaaattttctcatgattagctacattacacggatctcaaatttcatatagtccatcacttttatgagccttagggttcgtatttctatttacagtgggtggattaacaggagttgttctagccaactcatctattgatatcattcttcatgatacgtattatgtagttgctcatttccattatgttctatctataggagctgtatttgcaatcttagctgggttcattcaatggttccccctatttacaggactaaccctaaattctaaattattaaaaattcaatttattgttatattcttgggggtaaatctaacattttttccccaacattttttaggtttagggggtataccccgacgatactcagactacccagatgcttacacatcctgaaatattgtatcttctattggatcaacaatctcttttattggtgttctaatattaatttatattatttgagaagcatttatcgcccaacgacttgtaatcttctctaatcaaatatcaacttcaattgaatgattccaaagattccccccctcagaacacagatattcagaattaccatggcaacatgatctactttaaatcttcaagatagagcttcccctttaatagaacaattaacattcttccatgaccatactttaatgattctgaccataattacaattctagtagggtatttaatgatttccctatttttcaataaatttattaaccgatttcttctagaggggcaaactattgaaattatttgaactattcttccagctattattttaatttttatcgccctcccatctttacgattattatacctactagatgaaattagaaatccttggctaactcttaaatctatcgggcatcaatgatactgaagttatgaatattcagattttaaaaaactagaatttgattcatatataatcccatctaatgaacttcaagaaaacagctttcgtctattagatgtagataatcgagttattcttccttttaactctcaaattcgaattctagtttctgcaatagatgtacttcattcatgaactatcccctctttaggagtaaaaattgatgctacccctggtcgtctaaatcaaactaatttttttataaatcgacccgggttattttatggacaatgttcagaaatttgtggggcaaatcatagatttatacctattgtaattgaaagagtaccaacaaatatttttattaaatgaatctctaatcgcaaatccaccggtggcaaagccccgaggaaacagctcgcgaggaaggccgcccgtaagagcgcgcccgcaaccggaggagtcaagaagccccatcgttacaggcccggtaccgtggctctccgtgagatccgtcgctaccagaagagcaccgagctcctcatccgcaaactgccattccaacggttggtccgtgagatcgcccaagacttcaagaccgacctgcgtttccagagctcggccgtcatggccctgcaggaagccagcgaggcctacctcgtcggtctgttcgaagacaccaacctgtgcgccatccacgccaagcgc---------------------------------------ctttagagtcataggcgacaacctcaaggatcgtttcgatggcgcctcccgcgtcatggtcagcaatgccggcagtcaacgtgccggaaacaatgcccattca---aatgcccaaagcaacaatcatctcacaaacagtatccatggttcacacaccgagagatctatcggtaggaggagaaaacacaagtatgggttccaactgaaaccctataaccctgaacataaacccccaggcactaaggaccttgtctatttggaaccctcaccaggtttttgcgaaagaaacccaaagttgggaatagaaggaactcatggaagaacgtgtaatgatacgtcgattggagtagatggttgcgatttgatgtgttgtggaagaggtcacagaacgcaggagcttgtcgtaatggagaggtgtgca
	Necterosoma_undecimlineatum       ttagaatgtaaa---taaatttattatagtagtattagttaaggtcttgaaatttaaaaattttggcggtattttagtctattcagaggaatctgttctgtaattgatagtccacgataaattatacttaattt--aaaaatttgtatatcatcgttatta-aatattttataagaatttaaatgtttaagattttata-ttaaaaagtatatcagatcaaggtgcagtttatatttaagaaga-aatggattacaataaatttatttat-gatggatttatatatgaaaatatgtaatgaaagtggatttgatagtaataaaatt-tatataaattttatgatttaagctctaaaatgtgtgtcctttaga--ttaataatttaaggtctgacctgcccactgaaaaa--tttgaatggcctcagtaatttgactgtgcgaaggtagcataatcattggttttttaattaaaagcttgtatgaatggttggacgagataaaatctgtctttgagtaa-attttagaatttaatttttaagttaaaaagcttaaatttttataaaagacgagaagaccctatagatctttatag-tatta-tattt-atttttaattaag-a--ttatttta-ttatttaaatttaatattattttattggggtaatatgaagattaatttaattctttattatattttttcaataatttttgt-tt-----atttgatcctta-atttaagattaaaagattaagttaccttagggataacagcgtaatttttttaaagagttcatatcgataaaaaagtttgcgacctcgatgttggattaaaaataattctaggtgtagaagttt--agattattgtctgttcgaccattatattttt-aca------------------------------------------------------------------------------------------------------------------------------------------------------------------------------------------------------------------------------------------------------------------------------------------------------------------------------------------------------------------------------------------------------------------------------------------------------------------cccgaagtttacattttaattctccctgggtttggaataatttctcacattattagacaagaaagagggaaaaaggaaacatttggttctttaggaataatttatgctatattagctattggtttactaggatttgtagtatgagcccatcatatatttactgtaggtatagatgtagacacccgagcttattttacctcagcaactataattattgccgtacctacaggaattaagattttttcatgattagctacattgcatggatctcaaatttcttatagcccctccttactctgagccttaggatttgtatttttatttacagttggaggtctaacgggagttgttttagccaattcatcaattgatattattcttcatgacacatactatgtagtagcccacttccattatgttttatctataggagctgtatttgcaattttagccggatttatccaatgattccccctatttaccggattgacccttaactctaaattattaaaaattcaatttattgtaatattcttaggagtaaatttaacattttttcctcaacactttctaggtttagggggaataccacgacgatattcagactaccctgacgcttacacatcttgaaatgttgtatcttctattggatctacaatctcttttattggagttttaatattaatctatattatttgagaagcatttattgcccaacgattagtgattttttctaaccaaatatcaacctcaattgaatgattccaaagattccccccttctg----------------------atggcaacatgatctactttaaatcttcaagatagagcttcacctttaatagaacaactaacattttttcatgatcataccttaataattctaactataattacaattttagttggatacttaataatttctttattttttaataaatttattaatcgatttcttctagaagggcagactattgaagtaatctgaactattctaccagctattattttaatttttattgccctcccatctttacgattattgtacctattagatgaaattagaaatccttgattaactcttaaatctattggacatcaatgatattgaagttacgaatattcagactttaaaaaattagaattcgactcatacataatcccatctaatgagctccaagaaaatagctttcgtttactagatgtagataatcgagtaattttaccctttaattctcaaattcgtattttagtctcagctatagacgttttacattcatgaactatcccctctttgggtgtgaaaattgatgccaccccaggtcgtttaaatcaaaccaatttcttcataaatcgcccaggattattttatggccaatgttcagaaatttgcggggctaatcatagatttatacctattgtaattgaaagagtgccaacaaacatttttattaaatgaatttctaatcgcaaatccaccggtggcaaagccccgaggaaacagctcgcgacgaaggccgcccgtaagagcgcgcccgcaaccggaggcgtcaagaagccccatcgttacaggcccggtaccgtagctctccgtgagatccgtcgctaccagaagagcaccgagctcctcatccgcaaactgcctttccaacggttggtccgtgagatcgcccaagacttcaagaccgacctgcgtttccagagctcggccgtcatggccctgcaggaagccagcgaggcctacctcgtcggtctgttcgaagacaccaacctgtgcgccatccacgccaagcgc----------------------------------------------------------------------------------------------------------------------------------------------------------------------------------------------------------------------------------------------------------------------------------------------------------------------------------------------------------------------------------------------------------------------------------------------------------------------------
	Oreodytes_congruus                tttaattgtaaa---aatattcatttaagtagtattagttatggtcttgaaatttaaagattttggcggtattttagtctattcagaggaacctgtcctgtaattgatagtccacgataaattatacttaatat--attaatttgtatatcgtcgttatta-agtattttaaaagaatataaatgtttaagtttttaaa-ttagaaaatatatcagatcaaggtgcagtttattattaagaaga-gatgggttacaataaatttatttat--atggatttatatataaaaatttataaaaaaagtggatttgatagtaataatatt-caaataaattttatgattttagctctaaaatgtgtgtcctttaga-aaatagaatttaaggtctaacctgcccactgaaat---tttaaatggccgcagtaatttgactgtgcaaaggtagcataatcattagttttttaattaaaagcttgtatgaatggttggacgaaataaaatctgtctctaaataa-atattagaatttaatttttaagttaaaaagcttaaatattattaaaagacgagaagaccctatagatctttataa-tattt-tttat-agttttatttagg-a--tttattta-ttaattatattaaatattattttattggggtaataaaaagattaaattaattcttt-ttttaatttaacaaaaataattga-tt-----atatgatccttt-tttattgattataagattaagttaccttagggataacagcgtaatttttttagagagttcatatcgataaaaaagtttgcgacctcgatgttggattaaaaattattttgggtgtagaagttc-aaagttttggtctgttcgaccattaaattttt-aca------------------------------------------------------------------------------------------------------------------------------------------------------------------------------------------------------------------------------------------------------------------------------------------------------------------------------------------------------------------------------------------------------------------------------------------------------------------ccagaagtttatattcttattttaccggggtttggaataatctcccatattattagtcaagaaagagggaaaaaagaaacttttggatctttagggataatttacgcaatactagctattggattacttggatttgttgtttgagctcaccatatatttactgtaggtatggacgtggatacacgggcttatttcacttcagctacaataattattgctgtacctactggtattaaaattttttcatgattggctactttacatggatctcaaatttcttacagcccatccttattatgagccctggggtttgtatttttattcacagtaggcggattaacgggagttgttttagcaaactcttcaattgatattattttacatgatacatattatgtagttgcccattttcattacgttttatctataggagcagtattcgctattttagcggggtttattcaatgattccccttatttactggattaacccttaattcccccctcttaaaaatccaatttatagtaatattttttggtgtaaatttaacattttttccccaacatttcctaggtttaagtggtataccccgccgttattcagattaccctgatgcctatacctcttgaaatgtaatttcttcaattgggtcaactatctcttttattggagttctaatattaatttatattatttgagaagcttttatttcccaacgtaatgtaatattttctaatcaaataccaacctcaattgaatgattccaaaaattaccacccgcagaacatagatattctgaattaccatggcaacctgatctaatttaaatcttcaagatagagcatcccccttaatagaacaactcacattctttcacgaccataccttaatgattttaactataattacaattttagtgggatacctaatattttctttattttttaataaatatattaatcgattccttttagaagggcaaactattgaagtaatttgaacaattctaccagccattattttaatttttattgctcttccatctcttcgattactatatctattagatgaaattagaaacccatgattaactctaaaatcaattgggcaccaatgatattgaagttatgaatattcagattttaaaaagctagaatttgattcttatataatccctactaatgaactttctgaaagaggatttcgtttattagatgttgacaaccgagtaaccttaccttttaattcccaaattcgaattttagtttctgctatagatgtcttacattcatgaacaatcccatccttgggggtaaaaattgatgcaactccagggcgattaaatcagactaattttttcatcaatcgaccggggttattttatggacaatgttctgaaatttgtggggctaatcatagatttatacctatcgtaattgaaagagtacctacaaacaatttcattaattgaatttctaaacgcaagtccaccgggggcaaggctccgcgcaagcagctcgccaccaaggccgcgcgcaagagcgcgcccgccaccggcggagtcaagaagccgcatcgttacaggcccggcaccgtcgccctccgcgagatccgtcgctaccagaagagcaccgagctcctgatccgcaagctgccgttccagcggctggtgcgcgagatcgcccaggacttcaagaccgacctgcgcttccagagctctgccgtcatggccctgcaggaagccagcgaggcctacctcgtcggtctgttcgaggacacgaacctgtgcgccatccacgccaagcgc------------------------------------------------------agacaatctgaaagaccgcttcgatggtgcttctcgagttatggtgagcaacgcaggcagccaaagaggaggaaaccacgcccattccaacaatgcccaatctaacaaccacctcactaacagtatccatggatcgcacactgaaagatccatcggaagaagaagaaaacacaagtatggattccagctgaagccatacaacccagaacataagcctccaggtagtaaggatttggtttatttagaaccctctcccggattctgtgagagaaatccgaagttgggaattgaagggacccatggaaggctatgcaacgatacgtcgattggggtagatggctgtgatttgatgtgttgcggaagagggtatagaacgcaagaaatcgtagttgttgaaaggtgtgct
	Oreodytes_quadrimaculatus         -----------------------------------tagttatgatcttgaaatttaaaaattttggcggtattttagtctattcagaggaacctgtcccataattgatagtccacggtaagttgtatttaatttaaattaatttgtatatcgtcgttatta-agtattttataagaattaaaatgtttaagatttagaa-taatataaaatatcagatcaaggtgcagtttataattaagagga-gatgggttacaataagtttatttat--acagatctatatattaaaatttatagtgaaggtggatttgatagtaatataatt-agaattaattttatgattttagctctaaaatgtgtgtcctttaga-attaagaatttaaggtctaacctgcccactgaaaat--tttaaatggccgcagtattttgactgtgcaaaggtagcataatcactagttttttaattaaaagcttgtatgaatggttggacgaaataaaatctgtctctaaataa-taattagaatttaatttttaagttaaaaagcttaaattttagtaaaagacgagaagaccctatagatctttataa-taaaa-attaa-agttttgtttagg-a--ttaattta-ttaattttagtttatattattttattggggtaataaaaagattagattaattcttt-taagattttaacagaaataattga-tt-----atgtgatccttt-tttatggattgtaagattaagttaccttagggataacagcgtaatttttttaaagagttcatatcgataaaaaagtttgcgacctcgatgttggattaaaaattatcttgggtgtagaagttc-aagtttttggtctgttcgaccattaaattttt-aca--------------------------------------------------------------------------------------------------------------------------------------------------------------------------------------------------------------------------------------------------------------------------------------------------------------------------------------------------------------------------------------------------------------------------------------------------------------------------------------------------------------------------------------------------------------------------------------------------------------------------------------------------------------------------------------------------------------------------------------------------------------------------------------------------------------------------------------------------------------------------------------------------------------------------------------------------------------------------------------------------------------------------------------------------------------------------------------------------------------------------------------------------------------------------------------------------------------------------------------------------------------------------------------------------------atggcaacctgatcaaatctaaatctacaagatagagcatcccctctaatagaacaactaaccttttttcatgatcatacattaataattctaaccataattactatacttgtaggatatttaatattttctttatttttcaataattacattaaccgatttctattagaaggacaaacaattgaagtaatctgaacaattttaccagctattatcttaattttcattgcccttccttcattacgacttctttatctattagatgaaatcagtaatccttgattaactttaaaatcaattggtcaccaatgatactgaagctatgaatattcagattttaaaaaattagaatttgattcatatataatcccctctaatgaattattaaataatggatttcgtttattggatgtagataatcgagtaattctaccatttagatctcaaattcgaattattgtatctgctatagatgtcttacactcatgaactatcccttccttaggagtaaagatcgatgctactcccggacgtttaaatcaaacaaatttttttataaatcgacctggattattttatggacaatgctcagaaatttgtggggcaaatcacagatttatacctattgtaattgaaagagtccctactaatacatttattaattgaatttataatcgcaaatccaccggaggcaaggccccgggcgaacagctcgccaccaaggcggcgcgtaagagcgcgcccgccaccggcggagtcaagaagccgcatcgttacaggcccggcacggtggccctgcgcgagatccgtcgctaccagaagagcaccgagctcctgatccgcaagctgccgttccaacggttggtgcgcgagatcgcccaggacttcaagaccgacctgcgcttccagagctcggccgtcatggccctgcaggaggccagcgaggcgtacctcgtcggtctgttcgaggacacgaacctgtgcgccatccacgccaagcgcttcgtgtacagtaaaaacctgctggatgcgtcttccttccttccgagtaatcggagacaacctaaaagatcgtttcgatggtgcttctagagtaatggtcagcaatgcaggaagtcaaagaggtggtaataatgcacattctaataacgcacaatcaaacaaccatctaacaaacagtatccatggatcacataccgaaagatctattggtagaagaagaaaacacaagtatggctttcaattgaaaccttataatccagaacataaaccaccaggtactaaagatttagtttatttggaaccatctcctggattttgtgagagaaatccaaagttaggaattgaaggaacacatggaagaatatgcaatgatacatcaattggagttgatggttgtgatctgatgtgttgcggaagaggttatagaacgcaggaaattgttgtggtagaaagatgtgct
	Oreodytes_scitulus                tttaattgtaaa---aatattcatttaagtagtattagttatgaccttgaaatttaaaaattttggcggtattttagtctattcagaggaacctgtcctataattgatattccacgataaattaaacttaactt--attaatttgtatatcgtcgtcgtta-agtattttataagaattt-aatatttaagattttata-taaaaaattatgtcagatcaaggtgcagtttatagttaagaaga-gatgggttacaataaatttatttat--atggttttatatatgaaaatttataaataaagtggatttgatagtaataatatt-aaaattaattttatggttaaagctctaaaatgtgtgtcctttaga-aattagaatttaaggtctgacctgcccacagaaatt--tttaaatggccgcagtaatttgactgtgcaaaggtagcataatcattagttttttaattaaaagcttgtatgaatggttggacgaaataaaaactgtctctaaataa-taattagaatttaatttttaagttaaaaagcttaaatttttataaaagacgagaagaccctatagatctttataa-taaat-tttat-aattttatttaag-a--ttttttaa-ttgtttataaattttattattttattggggtaataaaaagattagttaaattcttt-tataagttttacaaaaattattga-tt-----ttttgatccatt-aatattgattataagattaagttaccttagggataacagcgtaatttttttaaagagttcatatcgataaaaaagtttgcgacctcgatgttggattaaagattatttcgggtgtagaagttc-gaaattttggtctgttcgaccataaattttt--aca--------------------------------------------------------------------------------------------------------------------------------------------------------------------------------------------------------------------------------------------------------------------------------------------------------------------------------------------------------------------------------------------------------------------------------------------------------------------------------------------aggatttgggataatctctcatattattagacaggaaagaggaaaaaaggaaacctttggatctttaggaataatttatgctatattagccattggattattaggatttgttgtttgagcccaccatatatttacggtaggaatagatgttgatacacgagcttattttacttcagcaacaataattattgcagttccaactgggattaagattttttcatgacttgccactcttcatggatctcaaatttcctacaggccctctttattatgagctttaggatttgtttttttatttactgtggggggtctaaccggggtagtcttagctaactcatcaattgatattattttacatgacacatactatgtagttgcccacttccactatgtattatccatgggggcagtatttgcaattttagcgggatttatccaatgattccccctttttactggaattactcttaattcaaatcttttaaaaattcaatttatagttatatttgttggagtaaatttaacctttttccctcaacactttctaggattaagaggaatgccccgacgttattctgattatcctgatgcctatacttcgtgaaatgttatttcctcaattggatctactatttcttttattggagtattaatactaatttatattatctgagaggcttttatttcccaacgtaatgtaatcttccctaatcaaataccaacatctattgaatga?tccaaaatttacctccagctgaacatagatattcagaattaccatggcaacttgatcaaatttaaacttacaagatagagcttcccctttgatagaacaattaactttttttcatgatcatacattaataattctgacaataattacaattctagtaggatatttaatattttctttattttataataaatatattaatcgatttttattagaaggacaaactattgaagtaatttgaactattctaccagcaattattttaatttttattgctctcccatccttacgattattatatcttctggatgaaattagaaatccttgattaactttaaaatctattggacatcaatgatattgaagctatgaatactctgatttcaaaaaacttgaatttgactcctatataattcccattaatgaactgtcagaaagaggattccgtttattagatgtagataatcgagttgttttaccatttaattcacaaattcgaattctggtttcggctatggatgttcttcattcatgaactatcccgtcattaggggtaaaaattgatgctacccccggtcgattaaatcaaacaaatttctttataaaccgacctggattattttatggacaatgttcagaaatttgtggtgcaaatcacagatttatacctattgtaattgaaagagttccaactaatgtatttattaactgaatttctaatcgcaagtccaccggtggcaaggccccgcgcaaacagctcgccacgaaggccgcacgcaagagcgcgcccgccaccggcggagtcaagaagccgcatcgttacaggcccggcacggtcgctctccgcgagatccgtcgctaccagaagagcaccgagctcctgatccgcaagcttccgttccaacggttggtgcgcgagatcgcgcaggacttcaagaccgacctgcgtttccaaagctcggccgtcatggccctgcaggaggccagcgaggcctacctcgtcggtctgttcgaggacacgaacttgtgcgccatccacgccaagcgc----------------------------------------------------------------------------------------------------------------------------------------------------------------------------------------------------------------------------------------------------------------------------------------------------------------------------------------------------------------------------------------------------------------------------------------------------------------------------
	Peschetius_quadricostatus         tttaaatgtaaa---tttatttgttaaagtagtaatagttatgttcttgaaatttaaaaattttggcggtattttagtctatttagaggaacctgtcctataattgataatccacgataaattatacttaaatt--aaaagtttgtatatcgtcgttttta-ataattttataagaattgaaattattaagattttttatttaaaaaataaatcagatcaaggtgcagtttatatttaagaaga-gatgggttacaataaatttatttatttatggatttatatatgaaaatttataataaaggtggatttaaaagtaataaagtt-tacataaattttatgattttagctctaaaatgtgtgtcctttaga---gaagaatttaaggtttaacctgcccattgagga---tttaaaaggccgcagtattttgactgtgcaaaggtagcataatcattagttttttaattgaaagctagaatgaatggttggacgagatataatctgtctttaaatta-taattagaatttaatttttaagttaaaaagcttaaatgattttaaaagacgagaagaccctatagatctttatag-atttt-tatat-aaaattatttagg-atgtttatttt-tttttttttaaaaaattaattaaatgggggaaataaaaggatggaaaaaatttttt-tttt-tatgaacatttattaatga-ttt----aattgatccaaa-atttttgattgtaagattaagttaccttagggataacagcgtaattttttttgagagttcttatcgataaaaaagtttgcgacctcgatgttggattaaaatttaatttaggtgtagaagttt-aaatttttagtctgttcgactattaaaatttt-acagatatagcttttccccgaataaataatataagattttgacttctccccccttctttaacacttcttttaatgagaagaatagtcgaaagaggagcaggaacaggatgaacagtttatccacctctatctgctggaattgcccatggtggagcatctgtagatttagctatttttagtctccatttagcgggggtatcctctattttaggagcagtaaattttattactacaattattaatatacgatcaacgggaataacctttgatcgaatacctttatttgtctgatctgtagggattactgctttattactactcctttctttaccagtattagccggagctattactatattactaacagatcgaaatctaaatacctctttcttcgatcctgcaggagggggggatccaattctctatcaacatttattctgatttttcggtcacccagaagtatatattttaattcttcctggatttggtataatttcccatattattagccaagaaagaggaaaaaaggaaacatttggatctttaggaataatttatgcaatattagctattggtcttttaggatttgtcgtttgagcacatcacatatttactgtaggtatggatgtagatacacgagcttattttacttcagcaactataattattgccgttcccactggaattaaaattttctcatgattagctactcttcacggatctcaaatttcttatagtccttcacttttgtgagctttaggatttgtattcttatttactgtcggaggattaactggagttgtattagcaaattcttcaattgatattattctgcatgacacatattatgtagtagctcattttcactatgttttatctatgggagccgtatttgctattttagggggatttattcaatgatttcctttattcactggattaactcttaactctaaacttttaaaaattcaattctccgttatatttttaggagtaaatttaaccttcttcccccaacattttcttggacttagaggtataccccgacgatactccgattacccagatgcctacacttcttgaaatgtaatctcctcaattggatctacaatctcatttattggagtaattatatttatttatattatttgagaagcttttattactcaacgaatagtagttttttctaatcaaatatcaacctcaattgagtgattccaaagattcccccctgctgaacatagatactcagaattaccatgtcaacatgatctaatttaaatctccaagatagagcctcccccctaatagaacaacttatattttttcatgatcataccttaatgattcttactataattaccctattagttggatacttactattttcactcttttttaataaatttattaatcgttttttattagaaggacaaacaattgaagtaatttgaactattctaccagctattattttaatttttattgccctcccctcattacgattactctatttacttgatgaaattagaaatccttgattaaccttaaaaactataggacatcaatgatactgaagttatgaatattctgatttcaaaaaattagaatttgattcatatataattcccactaatgaactccaaaataaagaatttcgtctattagatgttgataatcgaattatcctaccttttaactctcaaattcgaattttagtttctgcaatagatgttcttcattcttgaacaatcccatccctaggagtaaaaattgatgctacacctggacgtcttaatcaaacaaatttatttataaaccgaccaggacttttctatggacaatgctctgaaatctgtggggctaaccatagatttatacctattgtaattgaaagagttccaacaaatgtttttattaactgaatctcaaa--------------------------------------------------------------------------------------------------------------------------------------------------------------------------------------------------------------------------------------------------------------------------------------------------------------------------------------------------------------------------------------------------------------------------------------------------------------------------------------------------------------------------------------------------------------------------------------------------------------------------------------------------------------------------------------------------------------------------------------------------------------------------------------------------------------------
	Nebrioporus_clarkii               tttaaatgtaaatt-taaattcatttaattagtattagttatgatcttgaaatttaaaaaatttggcggtattttagtctattcagaggaacctgttctataattgataatccacgattaattatactttattt--attagtttgtatatcgtcgttatta-aatattttataagaataaaaatgtttaattttttaaa-taaaaaaatatatcagatcaaggtgcagtgtatattaaagaaga-aatgggttacaataaatttatttat--atggataaaaatatgaaaat-ttttttgaaagtggatttgaaagtaataatatt-aaaattaattttatgatttaagctctaaaatgtgtgtcctttaga-gtttattatttaaggactagcctgcccactgaattat-tttaaatggccgcagtaaattgactgtgcaaaggtagcataatcattagttttttaattaaaagcttgtatgaatggtttgacgaaataaaatctgtctctaaataa-taaaaagaatttaatttttaagttaaaaagcttaaatttaattaaaagacgagaagaccctatagatctttatat-taaaa-ttaat-agttctatttaag-a--ttttttac-aaaattattatttttattattatattggggtaataggaagattaaaaaaattcttt-ttaattttaatcaataataattgt-tt-----aattgatcctta-aattaagataataagattaagttaccttagggataacagcgtaatttttttagagagttcttatcgataaaaaagtttgcgacctcgatgttggattaaaaattattccaggtgtagaagtttggaaattttggtctgttcgaccattaaattttt-aca------------------------------------------------------------------------------------------------------------------------------------------------------------------------------------------------------------------------------------------------------------------------------------------------------------------------------------------------------------------------------------------------------------------------------------------------------------------ccagaagtatatattttaattttaccaggatttggaataatttctcatattatcagacaagaaagaggaaaaaaggaaacttttggttcattaggaataatttatgctatattagctattggattgcttggatttgttgtttgagcccatcatatatttactgtaggaatagatgtggacactcgtgcttattttacttcagcaacaataattattgctgtacctacaggtattaagattttttcttgattagccactttacatggatcccaaatttcatatagcccatctttattatgagccttaggatttgtttttttattcactgttgggggattaacaggagttgtattagctaattcttctattgatattattcttcatgatacatattatgtagttgctcattttcattatgtactatctataggagcagtatttgctattttagcagggtttattcaatgattccccttatttacaggattaacactaaatacccaaattttaaaaatccaattcttagttatattttttggagtaaatctaacatttttccctcaacattttttaggattaagaggaataccacgacgatactctgattaccctgatgcttatacctcttgaaatgtaatttcttcaatcggttcaacaatttcatttattggagttttaatattaatttatattatttgagaagcttttatttcccaacgaaacgtaattttttctaatcaaataccaacttctattgaatgattccaaaaattaccacctgctgaacatagatattctgaacttcc--------------------------------------------------------------------------------------------------------------------------------------------------------------------------------------------------------------------------------------------------------------------------------------------------------------------------------------------------------------------------------------------------------------------------------------------------------------------------------------------------------------------------------------------------------------------------------------------------------------------------------------------------------------------------------------------------tcgcaaatccaccgggggcaaagctccgcgcaaacagctcgccaccaaggcggcacgcaagagcgcgccggccaccggcggagtgaagaaacctcatcgttacaggcccggcacggtcgccctgcgtgagatccgtcgctaccagaagagcaccgagctcctcatccgcaagctgcccttccagcgactggtgcgcgagatcgcccaggacttcaagaccgacctgcgcttccagagctccgccgtcatggccctgcaggaagcaagcgaggcctacctcgtcggcctgttcgaagacaccaacttgtgcgccatccacgccaagcgc----------------------------------------------------------------------------------------------------------------------------------------------------------------------------------------------------------------------------------------------------------------------------------------------------------------------------------------------------------------------------------------------------------------------------------------------------------------------------
	Queda_youngi                      tttaatagtaaa----ttgattatcaaagaagtattagataaaagcttgaaatttaaagattttggcggtattttagtctatttagaggaacctgttctgtaattgataatccacgattaattatacttattat--ataaatttgtatatcgttgtttata-aatattttaaaagaatggaaatttttaaaattttata-taaaaaaataattcaaatcaaggtgcagtaaattattaagaaga-aatgggttacaataaatttatttat--atggaaattaatatgaaaaatttttttgaaggaggatttaaaagtaataaaatt-taattaaattttatgatttaagctctaaaatgtgtgtccttaaga---atagattttaaggtttaatctgcccactgatta---attaaatggccgcagtaatttgactgtgcaaaggtagcataatcattagttttttaattaaaagctagaatgaatgattggacgagataaaaactgtcttgatataa-tagaaagaattttattttttagtaaaaaagctaaaatttttttaaaagacgagaagaccctatagatttttatat-ttatt-ttatt-aaaattaatttgg-a--tttattaa-taatttattaaatagaatattttattggggtaatataaagattagaaaaattcttt-attttaaaaaacaaagatttttga-ttt----aaatgatcctta-aataaagattaaaagatttagttaccttagggataacagcgtaatttttttagagagttcatatcgataaaaaagtttgcgacctcgatgttggattaaaatttaatttaaatgaagaagttt-aaatttttggtctgttcgaccattaaaatttt-acagatatagcttttcctcgaataaataatataagattttgacttttacccccatctttatctttattattaataagaagaatagtagaaagaggagcaggaacaggatgaacagtatatcctcctttatcagcaggaatagctcatagaggagcatcagtagatttagcaatttttagtcttcatttagcaggaatttcttcaattttaggagctgtaaattttattacaacaattattaatatacgatctgtaggaataacatttgatcgaataccattatttgtttgatctgtaggaattactgctcttttacttcttctttctcttcctgtattagctggagcaattacaatattactaactgatcgaaacctaaatacttccttttttgatcctgcaggtgggggagatcctattttatatcaacatttattttgattttttggacatccagaagtatatattttaattcttccaggatttggaataatttcacatattattagtcaagaaagaggaaaaaaggaaacatttggatctttagggataatttatgcaatattagcaattggattgttaggatttgttgtttgagctcatcatatatttactgttggtatagatgtagatacccgagcttatttcacttctgcaactataattattgctgtacctacaggaattaaaattttttcttgacttgcaacactacatggatctcaaatttcttatagtccttccttattatgagctcttggttttgtatttctatttactgttggaggattaacaggagtaattttagcaaattcatctattgatattgttcttcatgatacatattatgtagtagcacattttcattatgttctttctataggagcagtatttgctattcttgcaggatttattcaatgattcccattatttactggattttcccttaattctaatcttttaaaaattcaattttttattatatttttaggagtaaatttaactttttttcctcaacattttttaggattaagaggaataccacgacgatattcagattatccagatgcttatacatcttgaaatattatttcatctttaggatcaacaatttcatttattggagttattatatttatttatattatttgagaggcaatatcttcccaacgaattccaattttctctaaccatatatcaacatcaattgaatgattccaacaatttcccccttctgaacacagatactctgaattacc--------------------------------------------------------------------------------------------------------------------------------------------------------------------------------------------------------------------------------------------------------------------------------------------------------------------------------------------------------------------------------------------------------------------------------------------------------------------------------------------------------------------------------------------------------------------------------------------------------------------------------------------------------------------------------------------------tcgcaaatccaccggaggcaaagcccctaggaagcagctcgccacgaaggccgcacgcaagagcgcgccggccacgggtggcgtgaagaagccccatcgctacaggcccggaacggtagcgctccgtgagatccgtcgttaccagaagagcacggaacttttgatccgtaagctgccgttccaacgtctggtgcgtgagatcgcgcaagacttcaagaccgaccttcgtttccagagctcggccgtcatggccctccaggaagctagcgaggcgtacctcgtcggtctcttcgaagacaccaacttgtgcgcaatccacgccaagcgc----------------------------------------------------------------------------------------------------------------------------------------------------------------------------------------------------------------------------------------------------------------------------------------------------------------------------------------------------------------------------------------------------------------------------------------------------------------------------
	Rhithrodytes_sexguttatus          tttaaatgtaaa---tttattgttcaaagaagtattagttatgatcttgaaatttaaaaattttggcggtattttagtctattcagaggaatctgttctataatcgatagtccacgatataatatacttaattt--aaaaatttgtatatcgttgttatta-aatatcttataagagt--aaatgtttaagaattttt--ttaaaaaagatttcaaatcaaggtgcagtttatagttaagaaga-aatgggttacaataaatttatttaa--atggatttatatatg-aaatatataatgaaggtggatttgaaagtaatataatt-tattttagttatatgattttagctctaaaatgtgtgtcctttaga----gataattaaaggtttaacctgcccactgagaaat-tttaaatggccgcagtaaattgactgtgcaaaggtagcataatcaatagttttttaattgaaagcttgtatgaatggttggacgagataaaatctgtctttatttaa-tagataaaatttaatatttaagttaaaaagcttaaataaaattaaaagacgagaagaccctatagatctttataa-taaat-taatt-atttatattaaag-a--ttagttta-tattttatttatgttattattatattggggtaatagagagatttaacaaattcttt-ttaaaaattgacaataatttttga-tt-----tattgatccattaattagtgattaaaagattaagttaccttagggataacagcgtaatttttttagagagttcatatcgataaaaaagtttgcgacctcgatgttggattaaaaattattctaggtgtagtagttt-agaattttggtctgttcgaccattaaattttt-aca------------------------------------------------------------------------------------------------------------------------------------------------------------------------------------------------------------------------------------------------------------------------------------------------------------------------------------------------------------------------------------------------------------------------------------------------------------------ccagaagtttatattctaattcttccagggtttggtataatctctcacattatttcccaagaaagaggaaaaagggaaacttttggatctttagggataatttatgctatattagcaattgggttattaggatttgttgtctgagctcatcatatatttacagttggRatagacgtagacacgcgagcttactttacttctgcaactataattattgccgttcctacaggaattaaaattttttcttggttagccactcttcacggttctcagatctcttatagaccttcacttctttgagctctaggattcgtatttttatttactgtagggggattaacaggagttgtattagcaaactcatctattgatattattctacatgacacatattatgttgtagctcattttcattatgtattatctataggagctgtatttgcaattttagcgggatttattcaatgatttcctttatttacaggtcttaatcttaattctaaacttttaaaaattcaatttgtagtgatatttttaggagtaaatttaaccttttttcctcaacattttcttggattaagaggaatgccccgccgatattcagactatcctgatgcttacacttcatgaaatgtagtctcttctattgggtcaacaatctcattcattggggtaatcatattaatttatattatctgagaagcttttattgttcaacgaattgtaatttttcctaaccatataccaacatctattgaatgattccaaaatcttcctccagcagaacatagattct----------atggcaacatgatcaaacttaaacctccaagacagagcctccccgttaatagaacaactaacctttttccatgatcatacattgataattttaactataatcactattttagtgggatatttaatattttctttattttttaataaatttattaatcgttttcttctagaaggacaaacaatcgaggttatttgaacaattcttcccgcaatcattttaatttttattgcccttccttctcttcgattattatatttactcgatgaaattagaaacccttgattaactctaaaatctattggtcatcaatgatattgaagttatgaatactctgattttaaaaaattagaatttgattcatatataatcccctttaacgaactttctgaaaatgggtttcgcctattagatgtagacaaYcgagttattctcccatttaattctcaaattcggattttagtttctgctatagatgttcttcattcctgaacaatcccatcactgggagtaaaaatcgatgcaaccccagggcgactaaatcaaacgaacttttttataaatcgaccRggattattttacggtcaatgctcagaaatttgcggggctaatcatagctttataccaattgtRattgaaagagttcctacaaatatttttattaattgaatctcaaaccgcaaatcgaccggtggMaaggcgccgagaaaacaactcgccaccaaggccgcccgtaagagcgcgcccgccaccggcggagttaagaagccccatcgttacaggcccggtaccgtcgctctccgtgagatccgtcgttaccagaagagcaccgaactcttgatccgcaaacttcctttccaacggctggtgcgtgaaatcgcccaggacttcaagaccgacttgcgtttccagagttccgccgtcatggccctccaggaagccagcgaggcttacctggtcggtctgttcgaggacaccaacttgtgcgcgatccacgccaagcgtttcgtgtacagtcaaaacctgctggatgcgcctaccttccttccgagtaatcggcgacaacctcaaagaccgcttcgatggagcttctcgcgtcatggtgagtaactccggaagtcaacgcggaggaaacaacgcacactccaacaacgcccaatccaacaatcacctcaccaacagtatccatggatcccacacagaaagatccatcggaaggaggagaaaacacaagtatggcttccaactgaaaccttacaacccagaacacaaacctcctggtggtaaagatttggtttacttggaaccgtctcctggattctgcgaacggaatcccaaactggggatcgaagggacgcatggaagaatatgcaatgacacgtcgatcggagttgatggttgtgatctcatgtgttgcggaagaggataccgaacccaagagatcgtagttgtggaaaggtgtgca
	Sanfilippodytes_sp.               tataaatgtaaa------tttattcaaagtagtattagttatgatcttgaaatttaaaaattttggcggtattttagtctattcagaggaacctgttctataattgatagtccacgaaaaattaaactttatttatataagcttatatatcgtcgttatta-aatattttattagaattataatatttaagatttttaa-ttaaaaaatatatcagatcaaggtgtagtttatagtaaagtaga-aatgggttacaataaatttattttt--atgaatttgtatatgaaaatatataatgaaggtggatttgatagtaataaaatt-tatattaaatttatgattaaagctctaaaatgtgtgtcctttaga--ttaataatttaaggtctaacctgcccattgaaatt--tttaaaaggccgcagtaatttgactgtgcaaaggtagcataatcattagttttttaattaaaagcttgtatgaatggttggacgagataaaagctgtctcataataa-tttatagaatttaatttttgagttaaaaagcttaaattttagtaaaagacgagaagaccctatagatctttataa-aaatt-ttttt-aatattaatttgg-a--ttaattta-tttattataaatttttttattttattggggtaataaagagatttaaataattcttt-ttta-taaaaacaataattattgattt-----taatgatccatt-tattatgattataagattaagttaccttagggataacagcgtaatttttttagagagttcatattgataaaaaagtttgcgacctcgatgttggattaaaagtaatcttaggtgcagaagttt-aagattttggtctgttcgaccatttaattttt-aca------------------------------------------------------------------------------------------------------------------------------------------------------------------------------------------------------------------------------------------------------------------------------------------------------------------------------------------------------------------------------------------------------------------------------------------------------------------cctgaagtttacattttaattctacccggattcggaataatctcccatattattagtcaggaaagaggaaaaaaggaaacatttggatcactaggaataatttatgcaatattagcaattggattactgggatttgtagtttgagcccaccatatatttactgtaggaatagatgtagacactcgagcttactttacttccgcaactataattattgctgtacctacaggaattaaaattttttcctgattagccactttacatggatcccagatttcatatagaccctcattactctgagctttgggatttgtatttttatttactgtagggggattaacaggagtagttctagctaactcctcaattgatattattcttcatgatacatattatgttgtagctcattttcattatgtactatctataggggcagtatttgcaattttagctggttttatccaatgatttcccttattcacaggaatttccttaaactcacaattattaaaaattcaatttattattatatttattggagtgaatttaacattttttccccaacattttttagggttaagaggaatacctcgacgatattctgattatcccgatgcttacacatcctgaaatgttgtatcatctattggttccacaatctcttttattggtgtattaatattaatttatattatttgagaagcatttatttcccaacgattagtaattttttctaatcaaataccaacctctattgaatgattccaaaaattccctccggcagaacatagatattctgaattaccatggcaacatgatctaattttaatatacaagatagagcctcccctctaatagaacaacttacattttttcatgatcatactttaataattttaacaataattactattttagtgggatatttgatattttccctatttttaaacaaatatattaaccgattcttattagaagggcaaactattgaagtaatctgaactatcttacccgctattattttaatttttattgctttaccatcccttcgtcttttatatcttttagatgaaattagaaacccttgattaactttaaaatcaattggtaatcaatgatattgaagctatgaatattcagattttaaaaaattagaatttgattcctatataattcctattaatgaattagaacaaaacggatttcgattattagatgttgataaccgagtagtactacccctaaatactcaaattcgaattttagtaactgctatagatgttttacactcttgaacaatcccttcattaggggtaaaaattgatgcaacccccggacgtttaaatcaaactaacttttttataaatcgcccaggattattttatggtcaatgctcagaaatttgcggagcaaatcatagatttatgcctattgttattgaaagaattccaacaaacacttttattaactgaattacaaatcgcaagtccaccggaggcaaggccccgaggaaacaactcgccaccaaggccgcccgtaagagcgcgcccgctaccggcggagtcaagaagccgcataggtacaggcccggtaccgtagctctccgtgagatccgtcgttaccagaagagcaccgagctcttgatccgcaagctgcccttccaacggttggtgcgcgagatcgcccaggacttcaagaccgaccttcgtttccagagctccgccgtcatggctctccaggaggccagcgaagcatacctcgtcggtctcttcgaagacaccaacttgtgcgccatccacgccaagcgtatcctgtaccgtaaaaacctgctggatgcggctaccgtcattccgtgtaatcggagacaacctgaaggaccgcttcgacggagcttccagggtgatggtcagcaacgccggcagccaacggggaggaaacaacgcccattccaacaacgcacaatcaaacaatcacttaacgaacagcatccatggatcacacacagagagatctatcggcagRaggagaaaacacaagtacggcttccaactcaaaccatacaatccagaacataaacctccaggttctaaagacctggtctacctggaaccttcacccgggttctgtgagaggaaccctaagctagggatcgagggaacccatggaagaatatgcaacgacacttcaataggcgttgatgggtgYgatttgatgtgttgtggaagaggttatcgcacgcaagaaattgtagttgttgagagatgtgct
	Stictonectes_optatus              tttaaatgtaaat--tttgagaattaaattagtattagttatgatcttgaaatttaaaaattttggcggtgttttagtctattcagaggaacctgttctgtgatcgatagtccacgataaaatttacttgattt-agaaaatttgtatatcgtcgttgtaa-aatattttataagaatttaaatatttaatattttttt-taagaaaaaattacagatcaaggtgcagtttatgattaagaaga-aatgggttacaataaatttatttat--atggattataatatg-aaatatttaatgaaggtggatttgatagtaataaaatt-tatataaattttatgattaaggctctaaaatgtgtgtcctttaga---tttaaattaaaggtctaacctgcccactgaaaaag-tttaaatggccgcagtaaattgactgtgcaaaggtagcataatcaatagttttttaattaaaagcttgtatgaatggttggacgagataaaatctgtctttaattaa-aaagtagaatttaatttttaagttaaaaagcttaaattttattaaaagacgagaagaccctatagatctttataa-taaat-tattt-atttttattaagg-a--ttatttagttattttattttatttattattttattggggtaatattaagattgaattaattcttt-tttg-aaaaaacatttatttttga-tt-----aattgatccatt-attagtgattataagattaagttaccttagggataacagcgtaatttttttagagagttcttatcgataaaaaagtttgcgacctcgatgttggattaaaagttattctaggtgtagtagttt-agaaatttggtctgttcgaccattaaactttt-aca------------------------------------------------------------------------------------------------------------------------------------------------------------------------------------------------------------------------------------------------------------------------------------------------------------------------------------------------------------------------------------------------------------------------------------------------------------------cctgaagtttatattctaattctcccaggatttggtataatttctcatattattagtcaagaaagaggaaaaaaggaaacttttggatctctaggaataatctatgcaatattagctattggtcttttaggatttgtcgtatgagcccaccatatatttacagtaggaatagatgtagatacacgagcttattttacgtcagcaactataattattgctgtacccacaggaattaaaattttttcatgattagcaactcttcacggttcacaaatttcttatagaccttctttattatgagcattgggatttgtatttttattcaccgttggggggctaacgggagtagttctagcaaattcatcaattgacattattcttcatgatacatattatgtagttgcccattttcattatgtactatcaataggagcagtttttgctattttagccggttttattcagtgatttcctttatttacaggaattaatttaaattctaaatttttaaaaattcaatttttagtaatatttattggggtaaacttaactttcttcccccaacattttctaggtcttagaggaataccccgacgatactctgattatcccgatgcttatacttcatgaaatgtaatttcttctattggatcaacaatttcatttattggagtaattattcttatttttattatctgagaagcttttatctcccaacgacctgtaattttttctaatcaaatatctacttctattgaatgatttcaaaaccttcccccggatgaacacagatattcagaattaccatggcgacatgatccaattttaatctacaagacagagcctcacccttaatagaacaattaacattcttccacgatcatactataataattttaacaataattactatactagtaggatacttaatattttccttatttagaaataaatttattaatcgtttcctgctagaaggacaaacaatcgaagtaatttgaactattctacctgcaattatcttaatttttattgccctcccatctttacgacttttatatttgcttgatgaaatcagaaacccatgattgactttaaaatcaattggccaccaatgatattgaagttacgaatattcagattttaaaatattagaatttgattcatatataacccccaccaacgatcttaatgaaaatggattccgacttctagatgtagacaatcgagtagtaattccttttcattcacaaattcgaattttagtatctgctatagatgttttacattcatggactgtgccctctttaggagtaaaaattgatgcaactccaggacgattaaaccaaactaatttttttattaatcgacctggtttattttatgggcaatgttcagaaatttgcggggctaaccatagatttataccaattgttattgaaagagtaacaacaaatatatttatcaattgaatttctaatcgcaagtccaccggaggcaaagccccaagaaaacaactcgcgaccaaggccgcgcgcaaaagcgcaccggctaccggcggagtcaagaaaccccatcgttacaggcccggtaccgtcgctctccgtgagatccgtcgttaccagaagagcaccgaactcctgatccgcaaactgccgttccaacggttggtacgtgaaatcgcgcaggacttcaagaccgacctccgtttccagagttccgccgtcatggccctgcaggaggccagcgaggcatacctcgtcggtctgttcgaagacaccaatctgtgcgccattcacgccaagcgtttcatgtacagtcaaaacctgctggatgcgtcttccgtccttccgagttattggagacaacctcaaagatcgtttcgatggagcttcccgcgtcatggtcagtaacgcaggaagccatcgtgcaggaaataacgcccattcaaataatgcccaatctaataaccatctcactaacagtatccatggttcacacacagaaagatccattggaagaaggagaaaacataaatatggtttccagctgaaaccttacaatccagaacataaacctccaggtggtaaagatttggtttatttggaaccttctcctggattctgtgaacggaatcctaagttaggaattgaaggaacccatggaagaatttgtaatgatacctcaattggggttgatggttgcgaccttatgtgttgtggaagaggttatcgaacgcaggagatcgttgttgtggaacgatgtgct
	Stictonectes_rufulus              tttaaatgtaaat--tttgagaattaaattagtattagctatgatcttgaaatttaaaaattttggcggtgttttagtctattcagaggaacctgttctatgatcgatagtccacgataaaatttacttgattt-agaaaatttgtatatcgtcgttgtaa-aatattttataagaatttaaatatttaata-tttttt-taaaaaaaaattacagatcaaggtgcagttaatgattaagaaga-aatgggttacaataaatttatttat--atggattataatatg-aaatatttaatgaaggtggatttgatagtaataaaatt-tatatagattttatgatttaggctctaaaatgtgtgtcctttaga---tttaaattaaaggtctaacctgcccactgaaaaag-tttgaatggccgcagtaaattgactgtgcaaaggtagcataatcaatagttttttaattaaaagcttgtatgaatggttggacgagataaaatctgtctttaattaa-aaagtagaatttaatttttaagttaaaaagcttaaattttattaaaagacgagaagaccctatagatctttataa-taaat-tattt-attttcattaagg-a--ttatttagttattttagttggtttattattttattggggtaatattaagatttaattaattcttt-tttg-taaaaacatttatttttgg-tt-----aattgatccact-attggtgattataagattaagttaccttagggataacagcgtaatttttttagagagttcttatcgataaaaaagtttgcgacctcgatgttggattaaaagttattctaggtgtagtagttt-agaattttggtctgttcgaccattgaattttt-aca--------------------------------------------------------------------------------------------------------------------------------------------------------------------------------------------------------------------------------------------------------------------------------------------------------------------------------------------------------------------------------------------------------------------------------------------------------------------------------------------------------------------------------------------------------------------------------------------------------------------------------------------------------------------------------------------------------------------------------------------------------------------------------------------------------------------------------------------------------------------------------------------------------------------------------------------------------------------------------------------------------------------------------------------------------------------------------------------------------------------------------------------------------------------------------------------------------------------------------------------------------------------------------------------------------atggcgacatgatccaattttaatcttcaagacagagcctcacccttaatagaacaactaactttctttcacgaccatactataataattttaacaataattaccatattagtaggatacttaatattttctttatttagaaataaatttattaatcgtttcttactagaagggcaaacaattgaagtaatttgaactattctacctgcgattattttaatctttattgccctcccatctttacgacttttatacttacttgacgaaattagaaatccatgattaaccttaaaatctattggccaccaatgatattgaagttacgaatactcagactttaaaatactagaatttgattcatacataacccctaccaacgaacttaatgaaagtggatttcgactattagatgtagacaatcgtgtagtaatcccttttcattcacaaattcgaattttagtatctgctatagatgttttacactcatggactattccctctttaggggtaaaaattgatgcaactccaggacgattaaaccaaactaattttttcattaatcgacctggtttattttatgggcaatgctcagaaatttgtggagctaaccatagattcatgccaattgttattgaaagagtaacaacaaatatatttattaactgaatttctaatcgcaagtccaccggaggcaaagccccaagaaaacaactcgcgaccaaggccgcgcgcaaaagcgcaccggccaccggcggagtcaagaaaccccatcgttacaggcccggtaccgtcgctcttcgtgagatccgtcgttaccagaagagcaccgaactcctgatccgcaaactgccgttccaacggttggtacgtgaaatcgcgcaggacttcaagaccgacctccgtttccagagttccgccgtcatggccctgcaggaggccagcgaggcatacctcgtcggtctgttcgaagacaccaacctgtgcgccattcacgccaagcgt----------------------------------------------------------------------------------------------------------------------------------------------------------------------------------------------------------------------------------------------------------------------------------------------------------------------------------------------------------------------------------------------------------------------------------------------------------------------------
	Sternopriscus_tasmanicus          ttaaattgtaaa----ttttttcttaaattattaatagttatggtctttaaatttaaagattttggcggtattttagtcttttcagaggaacctgtcccataattgatagtccacgataaattttacttaattt--aaaaatttgtatatcgttgttataa-aatattttataagaat-taaatatttaatatttataa-ttttaatatatatcagatcaaggtgcagtaaatggttaagagga-ggtgggttacattaaatttattttt-aatggaattgttcatgaaaatttataatgaaattggatttgaaagtaataaaatt-taaattaattttatgattatagctctaaaatgtgt-------------------------------------------------------------------------------------------------------------------------------------------------------------------------------------------------------------------------------------------------------------------------------------------------------------------------------------------------------------------------------------------------------------------------------------------------------------------------------------------------------------------------------------------------------------------------------------------------------------------------------------------------------------------------------------------------------------------------------------------------------------------------------------------------------------------------------------------------------------------------------------------------------------------------------------------------------------------------------------------------------------------------------------------------------------------------------------------------------------------------------------------------------------------------------------------------------------------------------------------------------------------------------------------------------------------------------------------------------------------------------------------------------------------------------------------------------------------------------------------------------------------------------------------------------------------------------------------------------------------------------------------------------------------------------------------------------------------------------------------------------------------------------------------------------------------------------------------------------------atggcaacatgatcaaatttaaatcttcaagatagagcctcacccttaatagaacaattaaccttttttcacgatcatactctaataattttaactataattacaattttagtagggtatctattattttcattattttttaataaatttattaatcgattcttattggaggggcaaactattgaaattatttgaactattctcccagctattattcttatttttattgctctcccctctcttcgtctattatatatacttgatgaaattagaaacccatgactaactttaaaatctattggacatcaatgatattgaagatatgaatattcagattttaaaaaattagaatttgattcttatataattccctctaacgagcttcaagaaaatagatttcgtctattagacgtggataatcgtgtagtattaccctttaactcccaaattcgaattttagtttccgctatagacgttcttcactcatgaactgtaccttcattaggtgtaaaaattgatgctactcccgggcgattaaatcaaactaatttttttataaatcgaccggggttattttttggtcaatgttcagaaatttgtggggcaaatcatagttttataccgattgtaattgaaagagtacccactataaacttcattaaatgaatttcaatacgtaaatctaccggaggcaaggccccgaggaaacagctcgccaccaaggccgctcgcaagagcgcgccggccaccggcggtgtcaagaagccccatcgttacaggcccggtaccgtcgctcttcgtgagatccgtcgctaccagaagagcaccgagctgttgatccgcaagctgcctttccaacggttggttcgtgagatcgcccaggacttcaagaccgacctgcgtttccagagctcggccgtcatggccctgcaggaagccagcgaggcctacctagtcggtttgttcgaggacaccaacttgtgcgccatccacgccaagcgt----------------------------------------------------------------------------------------------------------------------------------------------------------------------------------------------------------------------------------------------------------------------------------------------------------------------------------------------------------------------------------------------------------------------------------------------------------------------------
	Stictotarsus_roffii               tttaaatgtaaata-taacttcatttaagtagtattagttatgatcttgaaatttaaagattttggcggtattttagactattcagaggaacctgttctataattgatagtccacgataaattatacttaattt--attgatttgtatatcgtcgttatta-aatattttaaaagaatttaaatgtttaattttttata-ttaaaaaatatatcagatcaaggtgcagtttatagttaagaaga-aatgggttacaataaatttatttaa--acggattaagttataaaaatttttaa-gaaggaggatttgatagtaatataatt-tatattaattttatgattttagctctaaaatgtgtgtcctctagg--gaaataatttgaggtctaacctgcccactgaaaat--tttaaatggccgcagtattttgactgtgcaaaggtagcataatcattagttttttaattaaaagcttgtatgaatggttggacgaaataaaaactgtctctatataa-taattagaatttaatttttaagttaaaaagcttaaatttaattaaaagacgagaagaccctatagatcttgataa-taaat-tttat-agttttattaagg-a--tttattta-tttattataattattattattttattggggtaataagaagattaataaaattcttt-tttgtgtttaccataaattaatga-tt-----atttgatcc-tt-gttattgattaaaagattaagttaccttagggataacagcgtaatttttttagagagttcatatcgataaaaaagtttgcgacctcgatgttggattaaaaattattttgggtgtagaagttc-aaatttttggtctgttcgaccattaaattttt-aca------------------------------------------------------------------------------------------------------------------------------------------------------------------------------------------------------------------------------------------------------------------------------------------------------------------------------------------------------------------------------------------------------------------------------------------------------------------cctgaagtttatattttaattctacctggatttggaataatttcacatattattagacaagaaagaggaaaaaaggaaacctttggatccttaggaataatttatgcaatattagctattggattattaggatttgttgtttgagcccatcatatatttacagttggaatagatgttgatacacgagcttactttacttcagctactataattattgccgtcccaacgggaattaaaattttttcttgattagcaactcttcatggatcacaaatttcgtatagtccatctttactatgagctttaggatttgttttcttatttactgttggtggattaacaggagtagtcttagctaattcttctattgatattattttacatgacacatattatgttgttgctcattttcactatgttctttctataggtgctgtttttgcaattttagctggatttatccaatgattccctttatttactggattatctttaaatacatatcttttaaaaattcaatttatagttatatttattggagtaaatttaaccttttttccccaacattttcttggacttagagggatgcctcgacgttattctgattatcctgatgcttacacatcttgaaatattatttcttcaattggatcgactatttcatttattggagtactaatattaatttatattatttgagaagcctttattacacaacgacatattatattttctaatcaaataccttcttcaattgaatgattccaaaaattaccacccgcagaacacagatattcagaattaccatggcaacttgatctaatttaaatcttcaagatagagcttcaccactaatagaacaattaaccttttttcatgatcatacactaataattttaacaataattactattcttgtaggatatttaatattttcattattttttaataaatacatcaatcgatttttattagaaggccaaactattgaagtaatttgaactattttacccgctattattttaatttttattgccctcccttctttacgactactttatcttttagatgaaattagaaacccatgattaacactaaaatctattggccatcaatgatattgaagatatgaatattcagactttaaaaaacttgaatttgattcttatataatcccctctaatgaattaatagaaaatggttttcgtcttttagatgtagataatcgagttattctaccctttaactcacaaattcgtattattgtatctgctatagatgttttacattcatgaacaattccttccttaggagtaaaaattgatgccacccccggacgattaaatcaaaccaatttctttataaatcgacctggcctttttttcggtcaatgttcagaaatctgtggggcgaatcatagattcatacctattgttattgaaagtactcccactaacatatttattaactgaatttctaatcgcaagtccaccggaggcaaagccccgcgcaaacagctcgccaccaaggcggctcgcaagagcgcgccggccaccggcggcgtcaagaagcctcatcgttacaggcccggcaccgtcgccctccgcgagatccgtcgctaccagaagagcaccgagctcctgatccgcaagctgccgttccaacggttggtccgcgagatcgcccaggacttcaagaccgacctgcgtttccagagctcggccgtcatggccctgcaggaggccagcgaggcgtacctcgtcggtctgttcgaggacaccaacctttgcgccattcacgcgaagcgc----------------------------------------------------------------------------------------------------------------------------------------------------------------------------------------------------------------------------------------------------------------------------------------------------------------------------------------------------------------------------------------------------------------------------------------------------------------------------
	Stygoporus_oregonensis_DNA4820    tttaaatgtaaa-----tttttattaaagtagtaatagtTATGTTCTtgaaatttaaaaaatt?ggcggtgtttTAGTCTTttcagaggaacctGTtctATAATCGATAGTCCACGATAAAATATAcTtaattt--aATAgttTgtATATCGTTGTTATTA-AATATTTTAtaagaattaaaatGTTTAAgaatTTTTa-ttaaAAaaaatTTcagaTcAAGgtGCagTttATAAttaGGAAGA-AatGGGttacaaTaaaattatTTAT--ATGGATTTGTATTTTTAAAAGTATAATGAAGgTgGAtttgaaaGTAATAaaatt-tagattgattttatgattttagctctaaagtgtgtgtcctttaga---taattattaaaggtttaacctgcCcactgaAGTAT-TTTAAATGGCCGCAGTAAATTGACTGTGCAAAGGTAGCATAATCAATAGTTTTTTAATTAAAAGCTTGTATGAATGGTTGGACGAAATAAAATCTGTCTTTAATTTA-TAAATAGAATTTAATATTTAAGTTAAAAAGCTTAAATTTTATTAAAAGACGAGAAGACCCTATAGATCTTTATAA-TAATT-AATTT-GTTTTTATTAAGGAA--ATAATTTT-TATTTCAATTTAATTATTATTTTATTGGGGTAATAGGAAGATTATATAAATTCTTC-TTTTTTATAGATAATTATCTTTGA-TT-----TGATGATCCATT-ATTAATGATTAAAAGATTAAGTTACCTTAGGGATAACAGCGTAATTTTTTTTGAGAGTTCATATCGATAAAAAAGTTTGCGACCTCGATGTTGGATTAAAAATTATTCTAGGTGTAGTAGTTT-AGAGTTTTGGTCTGTTcgaccATTAAATTTTT-ACaGATATAGCATTTCCCCGAATAAATAATATAAGATTTTGACTTCTACCCCCTTCCTTAACTTTATTATTAATAAGAAGAATAGTAGAAAGAGGAGCAGGAACAGGATGAACAGTATACCCCCCCTTATCTGCAAGAATTGCCCATAGAGGAGCATCAGTGGATTTAGCTATTTTTAGCCTTCATTTAGCGGGAATTTCTTCAATTTTAGGAGCTGTAAATTTTATTACTACAATTATTAATATACGCTCATTAGGAATAACATTTGACCGAATACCCCTATTTGTTTGATCTGTGGGAATTACTGCCTTATTACTCTTACTATCATTACCAGTATTAGCAGGAGCTATTACTATACTTTTAACTGATCGAAATTTAAATACCTCATTcTTtgatcCTgcaggaggaggagacccAATTTTATaccaacatttattc???????????acacccggaagtctatattttaattctccctggatttggaataatttccCaTattattaGACAAGAAAGAGGAAAAAAGGAAACCTTTGGTTCTTTGGGAATAATCTATGCTATATTAGCTATTGGCCTTCTAGGATTTATTGTCTGAGCTCATCATATATTTACTGTTGGAATAGATGTTGATACTCGAGCTTATTTTACTTCAGCTACTATAATTATTGCCGTACCAACAGGAATTAAAATTTTCTCTTGATTAGCAACTCTTCACGGATCTCAAATCTCTTATAGACCTTCTTTACTATGAGCATTGGGATTTGTATTTCTTTTTACTGTTGGGGGATTGACCGGAGTAGTTCTTGCAAACTCTTCAATTGATATTATTCTTCATGATACATATTATGTTGTTGCTCATTTTCACTATGTATTATCAATGGGAGCAGTATTTGCAATCCTAGCAGGATTTATTCAATGATTCCCCCTATTTACAGGTTTAAATTTAAACTCTAATATATTAAAAACCCAATTCATAGTTATATTTACCGGAGTAAATCTTACATTCTTTCCACAACATTTTCTAGGCTTAAGAGGAATACCCCGACGTTATTCAGATTATCCAGATGCATACACCTCTTGAAATGTAATTTCCTCTATTGGATCAACAATATCTTTTATTGGAGTAATTATGTTAATTTATATTATCTGAGAGGCTTTTATTTCCCAACGAACAGTAATTTTTTCTAACCAAATATCTTCTTCTATTGAATGATtCcaaAAccttCCCCCGGCCgaacatagat?ttcagaactaccatGGCAACATgatcaAATTTaaatctTcAAGATAGAgcctctccttTAATAGAACAATTAACCTTTTTTCATGATCATACCCTAATAATCTTAACAATAATTACTATTcTTGtTGGATATTTAATATTCTCTCTATTTTTTAATAAATTTATTAATCGATTTCTTTTAGAAGGACAAACTATTGAAGTAATTTGAACAATCCTCCCTGCTATTATCTTAATTTTTATTGCCCTTCCTTCCCTTCGTCTTCTTTATCTCTTAGACGAAATCAGAAATCCTTGATTAACTTTAAAATCAATTGGTCATCAATGATACTGAAGATATGAATACTCAGACTTTAAAAAACTTGAATTCGACTCCTATATAATCCCCTCAAACGAACTTTCAAATAATGGATTTCGATTATTAGATGTTGATAACCGAGTTATTTTACCTTTTAATTCTCAAATTCGAATCATTGTTTCTGCTATAGATGTCCTTCATTCATGAACTATCCCTTCATTAGGAGTAAAAATTGATGCCACTCCCGGACGATTAAATCAAACTAATTTTTTTATTAATCGACCAGGATTATTTTTTGGACAATGTTCAGAAATCTGTGGAGcaaatcATAGATTTATACCAATTGtaattgaaAGAgttCCCTCAAACtctttcattaactgaatttcaaatcgcaaatcaaccggtggcaaggcCCCGAGAAaacagctcGccaccaAGGCAGCCCGAAAGAGCGCGCCGGCCACCGGCGGAGTCAAGAAGCCCCATCGTTACAGGCCCGGTACCGTCGCTCTCCGTGAGATCCGTCGTTACCAGAAGAGCACCGAACTCtTGATCCGCAAACTGCCCTTCCAACGGCTGGTGCGCGAGATCGCCCAGGACTTCAAGACCGACCTGCGTTTccagAGCTCTGCCGTCATGGCTCTgCaggaagCCAGCGAGGCATACCtcgtcggtctCttcgaagacacCAacttgtgcGCCATCCacgccaagcgt----------------------------cgtcttccgtctttccgcgtcatcggagacaacctcaaAGATCGCTTCGACGGAGCTTCCCGCGTCATGGTCAGCAACTCCGGTAGCCAACGCGGAGGAAACAACGCCCACTCAAACAACGCCCAATCCAACAACCACCTCACCAACAGCATCCATGGATCACACACAGAAAGATCCATCGGGAGAAGGAGAAAACACAAGTATGGGTTTCAACTTAAACCCTATAACCCAGAACACAAACCCCCTGGCGGTAAAGATCTGGTTTATTTGGAACCTTCCCCTGGGTTCTGTGAGCGGAACCCTAAGTTGGGAATTGAAGGAACCCACGGAAGGATCTGTAATGATACGTCCATTGGGGTTGATGGTTGCGATCTTATGTGCTGCGGAAGAGGTTATAGAacACaaGagatcgTtgtggtggaaaggtgtgct
	Stygoporus_oregonensis_KKDNA0345  tttaaatgtaaa-----tttttattaaagtagtaATAGTTATGTTCTTgaaatttaaAAAatttggcGGTGTTTTAGTCTTTTCAGAGGAACCTGTTCTATAATCGATAGTCCACGATAAAATATACTTAATTT--AATAGTTTGTATATCGTTGTTATTA-AATATTTTATAAGAATTAAAATGTTTAAGAATTTTTA-TTAAAAAAAATTTCAGATCAAGGTGCAGTTTATAATTAGGAAGA-AATGGGTTACAATAAAATTATTTAT--ATGGATTTGTATTTTTAAAAGTATAATGAAGGTGGATTTGAAAGTAATAAAATT-TAGaTTGATTTTATGATTTTAGCTCTAAAGTGtgt---ctttaga---taattattaaaggtttaacctgcccactgaAGTAT-TTTAAATGGCCGCAGTAAATTGACTGTGCAAAGGTAGCATAATCAATAGTTTTTTAATTAAAAGCTTGTATGAATGGTTGGACGAAATAAAATCTGTCTTTAATTTA-TAAATAGAATTTAATATTTAAGTTAAAAAGCTTAAATTTTATTAAAAGACGAGAAGACCCTATAGATCTTTATAA-TAATT-AATTT-GTTTTTATTAAGGAA--ATAATTTT-TATTTCAATTTAATTATTATTTTATTGGGGTAATAGGAAGATTATATAAATTCTTC-TTTTTTATAGATAATTATCTTTGA-TT-----TGATGATCCATT-ATTAATGATTAAAAGATTAAGTTACCTTAGGGATAACAGCGTAATTTTTTTTGAGAGTTCATATCGATAAAAAAGTTTGCGACCTCGATGTTGGATTAAAAATTATTCTAGGTGTAGTAGTTT-AGAGTTTtggtctgttcgaccattaaattttt-acaGATATAGCATTTCCCCGAATAAATAATATAAGATTTTGACTTCTACCCCCTTCCTTAACTTTATTATTAATAAGAAGAATAGTAGAAAGAGGAGCAGGAACAGGATGAACAGTATACCCCCCCTTATCTGCAAGAATTGCCCATAGAGGAGCATCAGTGGATTTAGCTATTTTTAGCCTTCATTTAGCGGGAATTTCTTCAATTTTAGGAGCTGTAAATTTTATTACTACAATTATTAATATACGCTCATTAGGAATAACATTTGACCGAATACCCCTATTTGTTTGATCTGTGGGAATTACTGCCTTATTACTCTTACTATCATTACCAGTATTAGCAGGAGCTATTACTATACTTTTAACTGATCGAAATTTAAATACCTCATTCTTTGatcCTgcaggaggaggagaccCAATTTTATACCAACATTTATTc???????????acacccggaagtctatattttaattctccctggatttggaataatttcccaTATTAttaGACAAGAAAGAGGAAAAAAGGAAACctttggttctTTGGGAATAATCTATGCTATATTAGCTATTGGCCTTCTAGGATTTATTGTCTGAGCTCATCATATATTTACTGTTGGAATAGATGTTGATACTCGAGCTTATTTTACTTCAGCTACTATAATTATTGCCGTACCAACAGGAATTAAAATTTTCTCTTGATTAGCAACTCTTCACGGATCTCAAATCTCTTATAGACCTTCTTTACTATGAGCATTGGGATTTGTATTTCTTTTTACTGTTGGGGGATTGACCGGAGTAGTTCTTGCAAACTCTTCAATTGATATTATTCTTCATGATACATATTATGTTGTTGCTCATTTTCACTATGTATTATCAATGGGAGCAGTATTTGCAATCCTAGCAGGATTTATTCAATGATTCCCCCTATTTACAGGTTTAAATTTAAACTCTAATATATTAAAAACCCAATTCATAGTTATATTTACCGGAGTAAATCTTACATTCTTTCCACAACATTTTCTAGGCTTAAGAGGAATACCCCGACGTTATTCAGATTATCCAGATGCATACACCTcttgaAATGTAATTTCCTCTATTGGATCAACAATATCTTTTATTGGAGTAATTATGTTAATTTATATTATCTGAGAGGCTTTTATTTCCCAACGAACAGTAATTTTTTCTAACCAAATATCTTCTTCTATTGAATgattccaaaaccttcccccggccgaacatagattttcagaactaccatGGCAACATGATCAAATTTAAATCTTCAAGATAGAGCCTCTCCTTTAATAGAACAATTAACCTTTTTTCATGATCATACCCTAATAATCTTAACAATAATTACTATTCTTgttggaTATTTAATATTCTCTCTATTTTTTAATAAATTTATTAATCGATTTCTTTTAGAAGGACAAACTATTGAAGTAATTTGAACAATCCTCCCTGCTATTATCTTAATTTTTATTGCCCTTCCTTCCCTTCGTCTTCTTTATCTCTTAGACGAAATCAGAAATCCTTGATTAACTTTAAAATCAATTGGTCATCAATGATACTGAAGATATGAATACTCAGACTTTAAAAAACTTGAATTCGACTCCTATATAATCCCCTCAAACGAACTTTCAAATAATGGATTTCGATTATTAGATGTTGATAACCGAGTTATTTTACCTTTTAATTCTCAAATTCGAATCATTGTTTCTGCTATAGATGTCCTTCATTCATGAACTATCCCTTCATTAGGAGTAAAAATTGATGCCACTCCCGGACGATTAAATCAAACTAATTTTTTTATTAATCGACCAGGATTATTTTTTGGACAATGTTCAGAAATCTGTGGAGCAAATCATAGATTTATACCAATTGTAATTGAAAGAGtTCCCTCAaaCTctttcattaactgaatttcaaatcgcaaatcaaccggtggcaaggccCCGAGAAAacagctcgccaccaaggCAGCCCGAAAGAGCGCGCCGGCCACCGGCGGAGTCAAGAAGCCCCATCGTTACAGGCCCGGTACCGTCGCTCTCCGTGAGATCCGTCGTTACCAGAAGAGCACCGAACTCTTGATCCGCAAACTGCCCTTCCAACGGCTGGTGCGCGAGATCGCCCAGGACTTCAAGACCGACCTGCGTTTCCAGAGCTCTGCCGTCaTGGCTCTGCAGGAAGCCAGCGAGGCATACctcgtcggtctCttcgaagacaCCAActtgtgcGCCATCCACgccaagcgt----------------------------cgtcttccgtctttccgcgtcatcggagacAacctcaAAgATCGCTTCGACGGAGCTTCCCGCGTCATGGTCAGCAACTCCGGTAGCCAACGCGGAGGAAACAACGCCCACTCAAACAACGCCCAATCCAACAACCACCTCACCAACAGCATCCATGGATCACACACAGAAAGATCCATCGGGAGAAGGAGAAAACACAAGTATGGGTTTCAACTTAAACCCTATAACCCAGAACACAAACCCCCTGGCGGTAAAGATCTGGTTTATTTGGAACCTTCCCCTGGGTTCTGTGAGCGGAACCCTAAGTTGGGAATTGAAGGAACCCACGGAAGGATCTGTAATGATACGTCCATTGGGGTTGATGGTTGCGATCTTATGTGCTGCGGAAGAGGtTAtagaacACaagagatcGTTGTGgtggaaaggtgtgct
	Suphrodytes_dorsalis              tataaatgtaaa-----atttttctaaagtagtattagttatgatcttgaaatttaaaaattttggcggtattttagtctattcagaggaacctgttctataattgataatccacgaataattatacttttttt--attaatttatatatcgtcgttatta-aatattttattagaattataatatttaatatttttta-ttaaaaagtatatcagatcaaggtgtagtttataaaaaagaaga-aatgggttacaataaatttattt----ttggatttatatataaaaatatataatgaaattggatttgggagtaataagtttaaaaatttaatttatgattttagctctaaaatgtgtgtcctttagataaatataatttaaggtctaacctgcccattgactaa--gttaaaaggccgcagtaatttgactgtgcaaaggtagcataatcattagttttttaattaaaagcttgtatgaatggttggacgagataaaatctgtctctaaataa-taaatagaatttaatttttaagttaaaaagcttaaatttatttaaaagacgagaagaccctatagatctttatataaattt-ttttt-agtattaattaag-a--aaatttta-tttattattaatatttatattttattggggtaataaaaagattaaaaaaattcttt-tta--attaaacaataattattga-tt-----atatgatccatt-tttaatgattataagattaagttaccttagggataacagcgtaatttttttagagagttcttatcaataaaaaagtttgcgacctcgatgttggattaaaagtaatcttaggtgcagaagttt-aagattttggtctgttcgaccattaaattttt-aca--------------------------------------------------------------------------------------------------------------------------------------------------------------------------------------------------------------------------------------------------------------------------------------------------------------------------------------------------------------------------------------------------------------------------------------------------------------------------ttatattttaattttaccaggatttggaataatttcccatattattagacaagaaagaggaaaaaaggaaacttttggttcattaggaataatttatgctatattagctattggtcttttaggatttgtagtatgagctcatcatatatttacagtagggatagatgttgatacccgagcatatttcacttcagctacaataattattgctgttccaacgggaattaaaattttttcatgattagcaactcttcatggatctcaaatttcatatagaccttctctattatgagctttaggatttgtatttttatttactgttgggggattaactggagtagttcttgctaactcatctattgatatcattttacatgatacttattatgttgttgcccattttcactatgttttatctataggagctgtttttgctattttagcaggatttattcaatggtttcctttatttactggaatttctctaaattctaacttattaaaaattcaatttttaattatatttattggagtaaatttaacattcttccctcaacattttttaggattaagaggaataccccgtcgttattcagactatccagatgcatatacttcttgaaatattatctcatcaattggttcaactatttcatttattggagtattaatattaatttatattatttgagaagcatttatttctcaacgtttagtaattttttctaatcaaatacccacctctattgaatgattccaaaaattcccaccagcagaacatagatattctgaattaccatggcaacatggtctgatctaaacttacaaaatagtgcttctcctttaatagaacaattaaccttcttccatgatcataccctaataattcttactataattaccttattagtagggtatttaatattttctctattttttaacaaatatattaatcgatttttattagaaggtcaaacaattgaagttatttgaacaattcttcctgctattattctaatttttattgctttaccttccttacgtcttctttatcttcttgatgaaattagaaatccttgattaacattaaaatctattggacaccaatgatattgaagatatgaatattcggactttaaaaaattagaatttgattcttatataattcctacaaatgaattgaaaaataatgaatttcgattattagatgttgataatcgagttatcttaccctttaattcacaaattcgtattttagtttctgctatagatgttcttcattcttgaacaattccatctcttggtgttaaaattgatgcaaccccaggacgattaaatcaaacaaatttttttattaatcgtccaggattattctatggccaatgttcagaaatttgtggagctaatcatagatttatacctattgttattgaaagagttcctacaaatatctttattaactgaatttccaattgcaaatttaccgggggcaaagccccgaggaaacagctcgccaccaaggccgcccgtaagagcgccccggccaccggcggcgtcaagaaaccacatcgttacaggcccggcaccgtagctctccgtgagatccgtcgttaccaaaagagcaccgagctcctgatccgcaagctacctttccaacgtctggtccgtgagatcgctcaggacttcaagaccgacctgcgtttccagagctccgccgtcatggccctgcaggaagccagcgaggcatacctcgtcggtctgttcgaagacacaaacttgtgcgccatccacgccaagcgt----------------------------------------------------------------------------------------------------------------------------------------------------------------------------------------------------------------------------------------------------------------------------------------------------------------------------------------------------------------------------------------------------------------------------------------------------------------------------
	Uvarus_baoulicus                  tttaaatgtaat---tagttaagttaaagtagtaatagttatgatcttcaaatttaaaaattttggcggtattttagtctattcagaggaacctgttctataattgatattccacgataaaatgtacttaaatt--attagtttgtatatcgtcgttatta-attattttataagaatttaaataattaagattttata-taaaaaagtaaatcagatcaaggtgcagtttatatttaagaaga-aatgggttacaataaatttatttat-tatggtattgtttatttaaataattagttaaagtggatttgatagtaataaaatt-taaataaattttatgatttaagctctaaaatgtgtgtcctttaga---ttagaatttaaggtctgacctgcccaatgagag---tttaaatggccgcagtatattgactgtgcaaaggtagcataatcattagttttttaattgagagctagaatgaatggttggacgaaatatagtctgtctttagaata-taaatagaatttaatttttaagttaaaaagcttaaatattattaaaagacgagaagaccctatagatctttatat-aagat-tttat-ataatttttatgt-a--taaaaaat-atttttataagattttttattttattggggtaatagaaagattaaataaattcttt-tttt-tatttacgttgataaatga-tta----aaatgatccatt-attattgattataagattaagttaccttagggataacagcgtaatttttttagagagttcttatcgaaaaaaaagtttgcgacctcgatgttggattaaaattaattttaggtgtagaagttt-aaagttttagtctgttcgactattaaaatttt-acagatatagcatttcctcgaataaataatataagattttgacttcttcctccttctttatctctacttttaataagaagaatagtagaaagaggggctgggacaggatgaacagtttatcctcctttatcagctggaattgctcatgggggggcttcagtagatttagcaatttttagtttacatcttgctggaatttcatcaattttaggagctgtaaattttattactactattattaacatacgatcaattggaataacatttgaccgaatacccctatttgtttgatccgtaggtattacagcccttcttcttcttttatccctacctgttttagcaggagctattacaatacttttaactgatcgaaatttaaatacctctttttttgatccagcgggaggaggtgaYcctattctttatcaacatttattttgattttttggacacccagaagtttatattttaattttacctggatttggaataatttctcatattattagtcaagaaagagggaaaaaggagacatttggatcattaggaataatttatgctatattagctattggtttattaggatttgtggtatgagctcaccatatatttactgtaggaatagatgtagatacccgagcttattttacttctgctacaataattattgctgttccaacaggaattaaaattttctcatgattagcaaccttacatggttcacaaatgtcttatagtccttctcttctatgagctttaggttttgtttttttatttacagttgggggtttaacaggagtagttttagcaaactcttcaattgatattattctacatgatacttattatgtagtagctcattttcattatgttctttctataggagctgtatttgctattcttgggggttttattcaatgatttccattatttactggcttatccttaaactctaaactattaaaaactcaatttattattatatttttaggagtaaatttaacatttttccctcaacatttcttagggttaagaggaatacctcgacgatattctgattatcctgatgcttacacatcttgaaatattatttcttctataggttcaacaatctcatttattggagtactaatatttatttacattatttgagaagcaataatttctcaacgaacagtaattttttctaatagtatgtctacttctattgaatgatatcaattattccccccagctgaacattcttattctgaacttccatggcaacatgatcagatatttctttacaagatagagcatctcctttaatagaacaattaactttttttcatgatcatactttaataattttaactataattacaattttagtaggatatcttttactctcattattttttaataaatttatcaatcgatttcttctagaaggacaaactattgaaattatttgaacaattttaccagctattattttaatttttattgcactaccttctttacgtctactatatcttttagacgaaattagaaacccttgattaactttaaaatcattaggtcatcaatgatattgaagatatgaatattctgattttaaaaaacttgaatttgattcttatataattcctaataatgaacttgaaataaatagatttcgtctattagatgtagataatcgaattattcttccattaaattcacaaattcgaattttagtttcagccctagacgttcttcattcttgaactattccctctctaggtgttaaaattgatgcaaccccgggccgtttaaatcaaactaatttatttataaaccgaccaggattattttatggtcaatgttcagaaatttgtggagctaatcatagatttatacctattgtaattgaaagagtcccatccaatatttttattaattgaatttctaatcgtaaatccaccggaggcaaggacccgaggaagcaactcgccaccaaggccgctcgcaagagcgcaccggcaaccggaggcgttaagaaaccccatcgttacaggcccggtactgtagctcttcgtgaaatccgtcgttaccagaagagtaccgaactcctcatccgcaagctgcctttccaacgactcgttcgtgagatcgcccaggacttcaagaccgacctcagattccaaagctctgccgtcatggccctccaggaagctagcgaagcttacttggtaggcctgttcgaagacaccaacttgtgcgccatccacgccaagcgt----------------------------------------------------------------------------------------------------------------------------------------------------------------------------------------------------------------------------------------------------------------------------------------------------------------------------------------------------------------------------------------------------------------------------------------------------------------------------
	Vatellus_bifenestratus            tttaaatgtaaa-----tttatatataagtagtattagttatgttcttgaaatttaaaaattttggcggtattttagtctattcagaggaacctgttctataattgatagtccacgataaattatacttgattt--aaaaatttgtatatcgtcgttatta-agtattttataagaatttaaatatttaaggtttttta-ttagaaagaatttcagatcaaggtgcagtttatatttaagtaga-aatgggttacaataaatttatttat-aatgaatttaaatatgaaatattttaatgaaggtggatttggtagtaataaaatt-tatatagattttttgattttagctctaaaatgtgt--------------------------------------------------------------------ttgactgtgcaaaggtagcataatcattagttttttaattaaaagcttgtatgaatgattggacgagataggttctgtctttaattaa-atagtagaattttatttttaagttaaaaagcttaaatatttatataagacgagaagaccctatagatctttatat-aaattatttat-aagtttattagag-a--tttttata-taatttatttttgtttatattttattggggtaatataaagattgggttaattcttt-atttttatttacataattaaatgt-tta----ttttgatccatt-attattgattgtaagattaagttaccttagggataacagcgtaatttttttagaaagttcttattgataaaaaagtttgcgacctcgatgttggattaaaaattattttaggtgcagaagctt-aaatttttggtctgttcgaccattaaattttt-acagatatagctttcccacgaataaataacataagattttgacttcttcccccatctttaagccttttattaataagaagaatagtggaaagaggtgcaggaactgggtgaacagtttaccctcccctatcatcagggattgctcatagaggggcatcagtagatttagcaatttttagtcttcatttagcaggaatttcctctattctaggagcagtaaattttattactactattattaatatacgatcaacaggaataacttttgatcgaatacctttatttgtatgatcagtaggtattactgctcttcttttactcctttctctaccagtattagcaggagctattactatactcttaactgatcgaaatctaaatacctcattttttgacccagcgggcgggggggacccaatcttatatcaacatttattttgattttttggacaccctgaagtttatattcttattctacctggatttgggataatttcccatattattagacaagaaagaggaaaaaaggaaacttttggatctttaggaataatttatgctatattagcaattggtttattaggatttgtagtatgagctcaccatatatttactgtaggaatagatgttgacactcgagcttactttacctcagccactataattattgcagttcctacaggaattaaaattttctcatgattagcaactcttcacggatctcaaatttcctatagaccatctcttttatgagccttaggttttgtatttttatttactgtggggggacttactggtgtagtcctagcaaattcttcaattgatattatcctccacgatacatattatgtagttgcccattttcattatgtcttatctataggagctgtatttgctattttagctggttttattcaatgatttcccctatttacaggattaactctaaataacaaacttctaaaaattcaatttactattatatttttaggagtaaatttaacctttttcccccaacattttttagggttaagaggaatacctcgacgatactcagactacccagatgcttatacttcatgaaatgttatttcctctatcggatctactatttcatttattggagttattatatttatctatattatttgagaagctataacatctaaacgattagttatattttctaaccaaatacctacctctattgaatgatttcaaaaattacccccagcagaacatagatattcagaactaccatggcaacatgatctaatcttaatctacaagatagagcctccccactaatagaacaactaatattctttcatgaccatacacttataattttaacaataattaccttattagtagggtatcttatattttctttattttttaataaatatattaatcgatttcttttagaagggcaaactattgaagtaatctgaactattttaccagctattactctaatttttattgccctcccatccctacgattattatatttattagatgaaatcagaaatccatgattaacccttaaatccattggccatcaatgatattgaagttatgaatactctgattttaaaacagtagaatttgactcttatataacttctttaaaagaccttcctaaaaatggatttcgtcttttagatgtagataaccgagtaatcctacccttttattcacaaattcgtattctagtttctgcaatagatgttcttcattcatgaactatcccatctttaggagtaaaaattgatgcaactcctggtcgactaaatcaaacaaatttttttataaatcgatctggtttattctacggacaatgttctgaaatctgtggagcaaaccatagatttataccaattgtgattgaaagagttccaactaaatactttattaattgaattacaaaccgtaaatcgactggtggcaaagccccgagaaaacaactcgcgaccaaggccgctcgcaaaagYgcaccggcYaccggtggagttaagaagccgcatcgttacaggcccggtactgtagctctccgtgaaatccgtcgctatcaaaaaagtaccgaattgttaatccgcaaacttcccttccaacgtttggtacgtgaaatcgctcaagatttcaaaaccgatttgcgtttccagagctcggcggtaatggctctccaagaagccagcgaagcgtacctcgtcggtctcttcgaagacaccaacctgtgcgccattcacgccaagcgt----------------------------------------------------------------------------------------------------------------------------------------------------------------------------------------------------------------------------------------------------------------------------------------------------------------------------------------------------------------------------------------------------------------------------------------------------------------------------

;


END;

BEGIN ASSUMPTIONS;
	OPTIONS DEFTYPE = unord PolyTcount = MINSTEPS;
	TYPESET * UNTITLED  (CHARACTERS = 12S)  =  unord:  1 -  362;
TYPESET * UNTITLED  (CHARACTERS = 16S)  =  unord:  1 -  533;
TYPESET * UNTITLED  (CHARACTERS = COI)  =  unord:  1 -  1256;
TYPESET * UNTITLED  (CHARACTERS = COII)  =  unord:  1 -  674;
TYPESET * UNTITLED  (CHARACTERS = H3)  =  unord:  1 -  328;
TYPESET * UNTITLED  (CHARACTERS = wg)  =  unord:  1 -  460;
TYPESET * UNTITLED  (CHARACTERS = Concatenated)  =  unord:  1 -  3613;

	EXSET * UNTITLED  (CHARACTERS = COII) = ;
EXSET * UNTITLED  (CHARACTERS = Concatenated) = ;

END;

begin mrbayes;
	charset morphology = 1 -25;
	charset 12S = 26 -389;
	charset 16S = 390 -924;
	charset COI = 925 -2180;
	charset COI_1 = 925 -2180 \ 3;
	charset COI_2 = 926 -2180 \ 3;
	charset COI_3 = 927 -2180 \ 3;
	charset COII = 2181 -2854;
	charset COII_1 = 2181 -2854 \ 3;
	charset COII_2 = 2182 -2854 \ 3;
	charset COII_3 = 2183 -2854 \ 3;
	charset Ef1a = 2855 -3202;
	charset Ef1a _1 = 2855 -3202 \ 3;
	charset Ef1a _2 = 2856 -3202 \ 3;
	charset Ef1a _3 = 2857 -3202 \ 3;
	charset H3 = 3203 -3530;
	charset H3_1 = 3204 -3530 \ 3;
	charset H3_2 = 3205 -3530 \ 3;
	charset H3_3 = 3203 -3530 \ 3;
	charset Wnt = 3531 -3990;
	charset Wnt_1 = 3532 -3990 \ 3;
	charset Wnt_2 = 3533 -3990 \ 3;
	charset Wnt_3 = 3531 -3990 \ 3;
	charset Ribo = 26 -924;
	charset MitProt_1 = 925 -2180 \ 3 2181 -2854 \ 3;
	charset MitProt_2 = 926 -2180 \ 3 2182 -2854 \ 3;
	charset MitProt_3 = 927 -2180 \ 3 2183 -2854 \ 3;
	charset NucProt_1 = 2855 -3202 \ 3 3204 -3530 \ 3 3532 -3990 \ 3;
	charset NucProt_2 = 2856 -3202 \ 3 3205 -3530 \ 3 3533 -3990 \ 3;
	charset NucProt_3 = 2857 -3202 \ 3 3203 -3530 \ 3 3531 -3990 \ 3;
	partition = 8 : morphology , Ribo , MitProt_1 , MitProt_2 , MitProt_3 , NucProt_1 , NucProt_2 , NucProt_3;

END;
BEGIN LABELS;
	TAXAGROUPLABEL OG COLOR = (RGB 0.50196078 0.50196078 0.50196078) ;
	TAXAGROUPLABEL oregonensis COLOR = (RGB 1 0.03529412 0.03529412) ;
	TAXAGROUPLABEL Stygobionts COLOR = (RGB 0.03529412 0.03529412 1) ;

	CHARGROUPLABEL 12S COLOR = (RGB 0.13333333 0.47843137 1) ;
	CHARGROUPLABEL 16S COLOR = (RGB 1 0.03529412 0.41960784) ;
	CHARGROUPLABEL COI COLOR = (RGB 1 0.41960784 0.03529412) ;
	CHARGROUPLABEL COII COLOR = (RGB 0.03529412 1 0.22745098) ;
	CHARGROUPLABEL H3 COLOR = (RGB 1 0.03529412 0.41960784) ;
	CHARGROUPLABEL wg COLOR = (RGB 1 0.06666667 0.06666667) ;
	CHARGROUPLABEL COIP1 COLOR = (RGB 1 0.03529412 0.41960784) ;
	CHARGROUPLABEL COIP2 COLOR = (RGB 0.4 1 1) ;
	CHARGROUPLABEL 'COII_P1' COLOR = (RGB 1 0.03529412 0.41960784) ;
	CHARGROUPLABEL 'COII_P2' COLOR = (RGB 0.2 0.83921569 1) ;
	CHARGROUPLABEL 'wg_Part1' COLOR = (RGB 1 0.06666667 0.06666667) ;
	CHARGROUPLABEL 'wg_part2' COLOR = (RGB 0.63529412 0.9254902 1) ;
	CHARGROUPLABEL 'Concat_Part1' COLOR = (RGB 0.03529412 0.22745098 1) ;
	CHARGROUPLABEL 'Concat_Part2' COLOR = (RGB 0.73333333 0.73333333 1) ;
	CHARGROUPLABEL 'Concat_Part3' COLOR = (RGB 0.10196078 1 0.27843137) ;
	CHARGROUPLABEL 'Concat_Part4' COLOR = (RGB 1 1 0.16862745) ;


END;

BEGIN SETS;
	TAXPARTITION * UNTITLED  =  Stygobionts :  11 14 23, OG :  24, oregonensis :  47 -  48;

	CHARPARTITION * UNTITLED  (CHARACTERS = 12S) =  12S :  1 -  362;
	CHARPARTITION * UNTITLED  (CHARACTERS = 16S) =  16S :  1 -  533;
	CHARPARTITION * UNTITLED  (CHARACTERS = COI) =  COIP1 :  1 -  2 4 -  5 7 -  8 10 -  11 13 -  14 16 -  17 19 -  20 22 -  23 25 -  26 28 -  29 31 -  32 34 -  35 37 -  38 40 -  41 43 -  44 46 -  47 49 -  50 52 -  53 55 -  56 58 -  59 61 -  62 64 -  65 67 -  68 70 -  71 73 -  74 76 -  77 79 -  80 82 -  83 85 -  86 88 -  89 91 -  92 94 -  95 97 -  98 100 -  101 103 -  104 106 -  107 109 -  110 112 -  113 115 -  116 118 -  119 121 -  122 124 -  125 127 -  128 130 -  131 133 -  134 136 -  137 139 -  140 142 -  143 145 -  146 148 -  149 151 -  152 154 -  155 157 -  158 160 -  161 163 -  164 166 -  167 169 -  170 172 -  173 175 -  176 178 -  179 181 -  182 184 -  185 187 -  188 190 -  191 193 -  194 196 -  197 199 -  200 202 -  203 205 -  206 208 -  209 211 -  212 214 -  215 217 -  218 220 -  221 223 -  224 226 -  227 229 -  230 232 -  233 235 -  236 238 -  239 241 -  242 244 -  245 247 -  248 250 -  251 253 -  254 256 -  257 259 -  260 262 -  263 265 -  266 268 -  269 271 -  272 274 -  275 277 -  278 280 -  281 283 -  284 286 -  287 289 -  290 292 -  293 295 -  296 298 -  299 301 -  302 304 -  305 307 -  308 310 -  311 313 -  314 316 -  317 319 -  320 322 -  323 325 -  326 328 -  329 331 -  332 334 -  335 337 -  338 340 -  341 343 -  344 346 -  347 349 -  350 352 -  353 355 -  356 358 -  359 361 -  362 364 -  365 367 -  368 370 -  371 373 -  374 376 -  377 379 -  380 382 -  383 385 -  386 388 -  389 391 -  392 394 -  395 397 -  398 400 -  401 403 -  404 406 -  407 409 -  410 412 -  413 415 -  416 418 -  419 421 -  422 424 -  425 427 -  428 430 -  431 433 -  434 436 -  437 439 -  440 442 -  443 445 -  446 448 -  449 451 -  452 454 -  455 457 -  458 460 -  461 463 -  464 466 -  467 469 -  470 472 -  473 475 -  476 478 -  479 481 -  482 484 -  485 487 -  488 490 -  491 493 -  494 496 -  497 499 -  500 502 -  503 505 -  506 508 -  509 511 -  512 514 -  515 517 -  518 520 -  521 523 -  524 526 -  527 529 -  530 532 -  533 535 -  536 538 -  539 541 -  542 544 -  545 547 -  548 550 -  551 553 -  554 556 -  557 559 -  560 562 -  563 565 -  566 568 -  569 571 -  572 574 -  575 577 -  578 580 -  581 583 -  584 586 -  587 589 -  590 592 -  593 595 -  596 598 -  599 601 -  602 604 -  605 607 -  608 610 -  611 613 -  614 616 -  617 619 -  620 622 -  623 625 -  626 628 -  629 631 -  632 634 -  635 637 -  638 640 -  641 643 -  644 646 -  647 649 -  650 652 -  653 655 -  656 658 -  659 661 -  662 664 -  665 667 -  668 670 -  671 673 -  674 676 -  677 679 -  680 682 -  683 685 -  686 688 -  689 691 -  692 694 -  695 697 -  698 700 -  701 703 -  704 706 -  707 709 -  710 712 -  713 715 -  716 718 -  719 721 -  722 724 -  725 727 -  728 730 -  731 733 -  734 736 -  737 739 -  740 742 -  743 745 -  746 748 -  749 751 -  752 754 -  755 757 -  758 760 -  761 763 -  764 766 -  767 769 -  770 772 -  773 775 -  776 778 -  779 781 -  782 784 -  785 787 -  788 790 -  791 793 -  794 796 -  797 799 -  800 802 -  803 805 -  806 808 -  809 811 -  812 814 -  815 817 -  818 820 -  821 823 -  824 826 -  827 829 -  830 832 -  833 835 -  836 838 -  839 841 -  842 844 -  845 847 -  848 850 -  851 853 -  854 856 -  857 859 -  860 862 -  863 865 -  866 868 -  869 871 -  872 874 -  875 877 -  878 880 -  881 883 -  884 886 -  887 889 -  890 892 -  893 895 -  896 898 -  899 901 -  902 904 -  905 907 -  908 910 -  911 913 -  914 916 -  917 919 -  920 922 -  923 925 -  926 928 -  929 931 -  932 934 -  935 937 -  938 940 -  941 943 -  944 946 -  947 949 -  950 952 -  953 955 -  956 958 -  959 961 -  962 964 -  965 967 -  968 970 -  971 973 -  974 976 -  977 979 -  980 982 -  983 985 -  986 988 -  989 991 -  992 994 -  995 997 -  998 1000 -  1001 1003 -  1004 1006 -  1007 1009 -  1010 1012 -  1013 1015 -  1016 1018 -  1019 1021 -  1022 1024 -  1025 1027 -  1028 1030 -  1031 1033 -  1034 1036 -  1037 1039 -  1040 1042 -  1043 1045 -  1046 1048 -  1049 1051 -  1052 1054 -  1055 1057 -  1058 1060 -  1061 1063 -  1064 1066 -  1067 1069 -  1070 1072 -  1073 1075 -  1076 1078 -  1079 1081 -  1082 1084 -  1085 1087 -  1088 1090 -  1091 1093 -  1094 1096 -  1097 1099 -  1100 1102 -  1103 1105 -  1106 1108 -  1109 1111 -  1112 1114 -  1115 1117 -  1118 1120 -  1121 1123 -  1124 1126 -  1127 1129 -  1130 1132 -  1133 1135 -  1136 1138 -  1139 1141 -  1142 1144 -  1145 1147 -  1148 1150 -  1151 1153 -  1154 1156 -  1157 1159 -  1160 1162 -  1163 1165 -  1166 1168 -  1169 1171 -  1172 1174 -  1175 1177 -  1178 1180 -  1181 1183 -  1184 1186 -  1187 1189 -  1190 1192 -  1193 1195 -  1196 1198 -  1199 1201 -  1202 1204 -  1205 1207 -  1208 1210 -  1211 1213 -  1214 1216 -  1217 1219 -  1220 1222 -  1223 1225 -  1226 1228 -  1229 1231 -  1232 1234 -  1235 1237 -  1238 1240 -  1241 1243 -  1244 1246 -  1247 1249 -  1250 1252 -  1253 1255 -  1256, COIP2 :  3 - 1254\3;
	CHARPARTITION * UNTITLED  (CHARACTERS = COII) =  'COII_P1' :  1 -  2 4 -  5 7 -  8 10 -  11 13 -  14 16 -  17 19 -  20 22 -  23 25 -  26 28 -  29 31 -  32 34 -  35 37 -  38 40 -  41 43 -  44 46 -  47 49 -  50 52 -  53 55 -  56 58 -  59 61 -  62 64 -  65 67 -  68 70 -  71 73 -  74 76 -  77 79 -  80 82 -  83 85 -  86 88 -  89 91 -  92 94 -  95 97 -  98 100 -  101 103 -  104 106 -  107 109 -  110 112 -  113 115 -  116 118 -  119 121 -  122 124 -  125 127 -  128 130 -  131 133 -  134 136 -  137 139 -  140 142 -  143 145 -  146 148 -  149 151 -  152 154 -  155 157 -  158 160 -  161 163 -  164 166 -  167 169 -  170 172 -  173 175 -  176 178 -  179 181 -  182 184 -  185 187 -  188 190 -  191 193 -  194 196 -  197 199 -  200 202 -  203 205 -  206 208 -  209 211 -  212 214 -  215 217 -  218 220 -  221 223 -  224 226 -  227 229 -  230 232 -  233 235 -  236 238 -  239 241 -  242 244 -  245 247 -  248 250 -  251 253 -  254 256 -  257 259 -  260 262 -  263 265 -  266 268 -  269 271 -  272 274 -  275 277 -  278 280 -  281 283 -  284 286 -  287 289 -  290 292 -  293 295 -  296 298 -  299 301 -  302 304 -  305 307 -  308 310 -  311 313 -  314 316 -  317 319 -  320 322 -  323 325 -  326 328 -  329 331 -  332 334 -  335 337 -  338 340 -  341 343 -  344 346 -  347 349 -  350 352 -  353 355 -  356 358 -  359 361 -  362 364 -  365 367 -  368 370 -  371 373 -  374 376 -  377 379 -  380 382 -  383 385 -  386 388 -  389 391 -  392 394 -  395 397 -  398 400 -  401 403 -  404 406 -  407 409 -  410 412 -  413 415 -  416 418 -  419 421 -  422 424 -  425 427 -  428 430 -  431 433 -  434 436 -  437 439 -  440 442 -  443 445 -  446 448 -  449 451 -  452 454 -  455 457 -  458 460 -  461 463 -  464 466 -  467 469 -  470 472 -  473 475 -  476 478 -  479 481 -  482 484 -  485 487 -  488 490 -  491 493 -  494 496 -  497 499 -  500 502 -  503 505 -  506 508 -  509 511 -  512 514 -  515 517 -  518 520 -  521 523 -  524 526 -  527 529 -  530 532 -  533 535 -  536 538 -  539 541 -  542 544 -  545 547 -  548 550 -  551 553 -  554 556 -  557 559 -  560 562 -  563 565 -  566 568 -  569 571 -  572 574 -  575 577 -  578 580 -  581 583 -  584 586 -  587 589 -  590 592 -  593 595 -  596 598 -  599 601 -  602 604 -  605 607 -  608 610 -  611 613 -  614 616 -  617 619 -  620 622 -  623 625 -  626 628 -  629 631 -  632 634 -  635 637 -  638 640 -  641 643 -  644 646 -  647 649 -  650 652 -  653 655 -  656 658 -  659 661 -  662 664 -  665 667 -  668 670 -  671 673 -  674, 'COII_P2' :  3 - 672\3;
	CHARPARTITION * UNTITLED  (CHARACTERS = H3) =  H3 :  1 -  328;
	CHARPARTITION * UNTITLED  (CHARACTERS = wg) =  'wg_part2' :  1 - 460\3, 'wg_Part1' :  2 -  3 5 -  6 8 -  9 11 -  12 14 -  15 17 -  18 20 -  21 23 -  24 26 -  27 29 -  30 32 -  33 35 -  36 38 -  39 41 -  42 44 -  45 47 -  48 50 -  51 53 -  54 56 -  57 59 -  60 62 -  63 65 -  66 68 -  69 71 -  72 74 -  75 77 -  78 80 -  81 83 -  84 86 -  87 89 -  90 92 -  93 95 -  96 98 -  99 101 -  102 104 -  105 107 -  108 110 -  111 113 -  114 116 -  117 119 -  120 122 -  123 125 -  126 128 -  129 131 -  132 134 -  135 137 -  138 140 -  141 143 -  144 146 -  147 149 -  150 152 -  153 155 -  156 158 -  159 161 -  162 164 -  165 167 -  168 170 -  171 173 -  174 176 -  177 179 -  180 182 -  183 185 -  186 188 -  189 191 -  192 194 -  195 197 -  198 200 -  201 203 -  204 206 -  207 209 -  210 212 -  213 215 -  216 218 -  219 221 -  222 224 -  225 227 -  228 230 -  231 233 -  234 236 -  237 239 -  240 242 -  243 245 -  246 248 -  249 251 -  252 254 -  255 257 -  258 260 -  261 263 -  264 266 -  267 269 -  270 272 -  273 275 -  276 278 -  279 281 -  282 284 -  285 287 -  288 290 -  291 293 -  294 296 -  297 299 -  300 302 -  303 305 -  306 308 -  309 311 -  312 314 -  315 317 -  318 320 -  321 323 -  324 326 -  327 329 -  330 332 -  333 335 -  336 338 -  339 341 -  342 344 -  345 347 -  348 350 -  351 353 -  354 356 -  357 359 -  360 362 -  363 365 -  366 368 -  369 371 -  372 374 -  375 377 -  378 380 -  381 383 -  384 386 -  387 389 -  390 392 -  393 395 -  396 398 -  399 401 -  402 404 -  405 407 -  408 410 -  411 413 -  414 416 -  417 419 -  420 422 -  423 425 -  426 428 -  429 431 -  432 434 -  435 437 -  438 440 -  441 443 -  444 446 -  447 449 -  450 452 -  453 455 -  456 458 -  459;
[truncated: 58,962 more chars]
